# Supplementary material for: Tunable transcription factor library for robust quantification of regulatory properties in Escherichia coli
Source: Mol Syst Biol. 2022 Jun 13;18(6):e10843. doi: 10.15252/msb.202110843 (PMC9189660; doi:10.15252/msb.202110843)
Supplement: Supplementary file 2 — Table EV1 [file MSB-18-e10843-s007.xlsx]

## Sheet: TF_primers
#	Gene Name	Forward Primer	Reverse Primer	# of binding sites	Start codon
1	AcrR	CATTAAAGAGGAGAAAGGTACCAT ATGGCACGAAAAACCAAACAAGAAGCG	GCTGCTGCTTCCTTTGCTGCTGCTTCTGC TTCGTTAGTGGCAGGATTACGAAGCG	8	ATG
2	Ada	CATTAAAGAGGAGAAAGGTACCAT ATGAAAAAAGCCACATGCTTAACTGACG	GCTTCCTTTGCTGCTGCTTCTGC CCTCTCCTCATTTTCAGC	8	ATG
3	AdiY	CATTAAAGAGGAGAAAGGTACCAT ATGAGGATTTGCAGCGACCAACC	GCTGCTGCTTCCTTTGCTGCTGCTTCTGC GGCGACAGTGCGTTCTCTGTGC	7	ATG
4	AgaR	CATTAAAGAGGAGAAAGGTACCAT ATGAGTAATACCGACGCTTCAGG	GCTTCCTTTGCTGCTGCTTCTGC CTCCCCGACCAGAATCACTTCAACC	11	ATG
5	AidB	CATTAAAGAGGAGAAAGGTACCAT GTGCACTGGCAAACTCACACC	GCTTCCTTTGCTGCTGCTTCTGC CACACACACTCCCCCCG	2	GTG
6	AlaS	CATTAAAGAGGAGAAAGGTACCAT ATGAGCAAGAGCACCGCTG	GCTTCCTTTGCTGCTGCTTCTGC TTGCAATTTCGCGCTGACC	1	ATG
7	AllR	CATTAAAGAGGAGAAAGGTACCAT ATGACGGAAGTTAGACGG	GCTGCTGCTTCCTTTGCTGCTGCTTCTGC TGGATGTGCTTTCAGTCCC	3	ATG
8	AllS	CATTAAAGAGGAGAAAGGTACCAT ATGTTCGATCCAGAAACC	GCTTCCTTTGCTGCTGCTTCTGC ACTGCGTGGGTTGCCGAA	1	ATG
9	AlsR	CATTAAAGAGGAGAAAGGTACCAT ATGAGCCAGTCAGAGTTTGATTCAGC	GCTTCCTTTGCTGCTGCTTCTGC TTTCAGCGCGCCTGGTGAG	3	ATG
10	AppY	CATTAAAGAGGAGAAAGGTACCAT ATGGATTATGTTTGCTCC	GCTTCCTTTGCTGCTGCTTCTGC GTCAATTGTTTTGTTTATTCC	4	ATG
11	AraC	CATTAAAGAGGAGAAAGGTACCAT ATGGCTGAAGCGCAAAATGATCC	GCTTCCTTTGCTGCTGCTTCTGC TGACAACTTGACGGCTAC	29	ATG
12	ArcA	CATTAAAGAGGAGAAAGGTACCAT ATGCAGACCCCGCACATTC	GCTGCTGCTTCCTTTGCTGCTGCTTCTGC ATCTTCCAGATCACCG	142	ATG
13	ArgP	CATTAAAGAGGAGAAAGGTACCAT ATGAAACGCCCGGACTAC	GCTGCTGCTTCCTTTGCTGCTGCTTCTGC ATCCTGACGAAGGACTTTGTGACC	22	ATG
14	ArgR	CATTAAAGAGGAGAAAGGTACCAT ATGCGAAGCTCGGCTAAGC	GCTGCTGCTTCCTTTGCTGCTGCTTCTGC AAGCTCCTGGTCGAACAGC	41	ATG
15	ArsR	CATTAAAGAGGAGAAAGGTACCAT ATGTCATTTCTGTTACCC	GCTGCTGCTTCCTTTGCTGCTGCTTCTGC ACTGCAAATGTTCTTACTGTCCC	1	ATG
16	AscG	CATTAAAGAGGAGAAAGGTACCAT ATGATGACGACGATGCTGGAAGTGG	GCTTCCTTTGCTGCTGCTTCTGC TCGCGAAGGAGCAATGAGTG	10	ATG
17	AsnC	CATTAAAGAGGAGAAAGGTACCAT ATGGAAAATTATCTGATCG	GCTGCTGCTTCCTTTGCTGCTGCTTCTGC GGGCTTGATGGTACGC	16	ATG
18	AtoC	CATTAAAGAGGAGAAAGGTACCAT ATGACTGCTATTAATCGCATCC	GCTTCCTTTGCTGCTGCTTCTGC TACATCCGCCGGATCGATACC	2	ATG
19	BaeR	GAGGAGAAAGGTACCAT ATGACCGAGTTACCAATCGACG	CCTTTGCTGCTGCTTCTGC AACGATGCGGCAGGCGTCGGC	4	ATG
20	BasR	CATTAAAGAGGAGAAAGGTACCAT ATGAAAATTCTGATTGTTGAAGACG	GCTTCCTTTGCTGCTGCTTCTGC GTTTTCCTCATTCGCGACC	9	ATG
21	BetI	CATTAAAGAGGAGAAAGGTACCAT ATGCCCAAATTGGGGATGC	GCTTCCTTTGCTGCTGCTTCTGC ATCGGTGGGTAGATGCTGAG	2	ATG
22	BglJ	AGAGGAGAAAGGTACCAT ATGGAACACAGCCGAAT	CTGCTTCCTTTGCTGCTGCTTCTGC ATAGGGATGCAACACATTACT		ATG
23	BluR	CATTAAAGAGGAGAAAGGTACCAT GTGGCTTATTACAGCATTGG	GCTTCCTTTGCTGCTGCTTCTGC GGGGGCATGAAAGATGAC	2	GTG
24	BolA	CATTAAAGAGGAGAAAGGTACCAT ATGATGATACGTGAGCGGATAG	GCTTCCTTTGCTGCTGCTTCTGC CGCGATGCTTCCTGCTCC	8	ATG
25	btsR	AGAGGAGAAAGGTACCAT ATGATTAAAGTCTTAATTGTCGATGATGAAC	CTGCTTCCTTTGCTGCTGCTTCTGC CAGGCCAATCGCCTCTTT	17	ATG
26	CadC	CATTAAAGAGGAGAAAGGTACCAT ATGCAACAACCTGTAGTTCG	GCTTCCTTTGCTGCTGCTTCTGC TTCTGAAGCAAGAAATTTGTCG	2	ATG
27	CaiF	CATTAAAGAGGAGAAAGGTACCAT ATGTGTGAAGGATATGTTGAAAAACC	GCTTCCTTTGCTGCTGCTTCTGC ACGACGCATACTCTTTGAC	8	ATG
28	Cbl	CATTAAAGAGGAGAAAGGTACCAT GTGAATTTCCAACAACTAAAGATAATCCG	GCTTCCTTTGCTGCTGCTTCTGC TATCTGATAATCAATTTCCTCTTCACTGC	2	GTG
29	CdaR	CATTAAAGAGGAGAAAGGTACCAT ATGGCTGGCTGGCATCTTGATACC	GCTTCCTTTGCTGCTGCTTCTGC CCGCTCTTCATCCAGTTGTAACG	4	ATG
30	ChbR	CATTAAAGAGGAGAAAGGTACCAT ATGATGCAGCCAGTGATTAACGC	GCTTCCTTTGCTGCTGCTTCTGC CTGATTAAATTCAGTCAATTTCTTACG	4	ATG
31	ComR	CATTAAAGAGGAGAAAGGTACCAT ATGGCAACTGACTCAACAC	GCTTCCTTTGCTGCTGCTTCTGC TTTCACCAGTTCGGGCCATAAACG	1	ATG
32	CpxR	CATTAAAGAGGAGAAAGGTACCAT ATGAATAAAATCCTGTTAGTTG	GCTTCCTTTGCTGCTGCTTCTGC TGAAGCAGAAACCATCAGATAGC	100	ATG
33	Cra	CATTAAAGAGGAGAAAGGTACCAT GTGAAACTGGATGAAATCGC	GCTTCCTTTGCTGCTGCTTCTGC GCTACGGCTGAGCACG	78	GTG
34	CreB	CATTAAAGAGGAGAAAGGTACCAT ATGCAACGGGAAACGGTCTG	GCTTCCTTTGCTGCTGCTTCTGC CAGGCCCCTCAGGCTATATCC	3	ATG
35	Crp	CATTAAAGAGGAGAAAGGTACCAT ATGGTGCTTGGCAAACC	GCTTCCTTTGCTGCTGCTTCTGC ACGAGTGCCGTAAACGACG	456	ATG
36	CsgD	CATTAAAGAGGAGAAAGGTACCAT ATGTTTAATGAAGTCCATAG	GCTTCCTTTGCTGCTGCTTCTGC TCGCCTGAGGTTATCG	37	ATG
37	CsiR	CATTAAAGAGGAGAAAGGTACCAT ATGACCATTACGTCTCTGG	GCTTCCTTTGCTGCTGCTTCTGC ATTGCCAGCCATCGCCTG		ATG
38	CspA	CATTAAAGAGGAGAAAGGTACCAT ATGTCCGGTAAAATGACTGG	GCTTCCTTTGCTGCTGCTTCTGC CAGGCTGGTTACGTTACC	4	ATG
39	CueR	CATTAAAGAGGAGAAAGGTACCAT ATGAACATCAGCGATGTAGC	GCTTCCTTTGCTGCTGCTTCTGC CCCTGCCCGATGATGACAGC	3	ATG
40	CusR	CATTAAAGAGGAGAAAGGTACCAT ATGAAACTGTTGATTGTCG	GCTTCCTTTGCTGCTGCTTCTGC CTGACCATCCGGCACCA	4	ATG
41	CynR	CATTAAAGAGGAGAAAGGTACCAT ATGCTCTCTCGACATATC	GCTTCCTTTGCTGCTGCTTCTGC CCGTGATTCATTTCCG	6	ATG
42	CysB	CATTAAAGAGGAGAAAGGTACCAT ATGAAATTACAACAACTTCG	GCTTCCTTTGCTGCTGCTTCTGC TTTTTCCGGCAGTTTTATATC	18	ATG
43	CytR	CATTAAAGAGGAGAAAGGTACCAT GTGAAAGCGAAGAAGCAGG	GCTTCCTTTGCTGCTGCTTCTGC AGGTAACGCGCGTGTTGATCC	31	GTG
44	Dan	CATTAAAGAGGAGAAAGGTACCAT ATGCTGAATAGCTGGCCTTTAGC	GCTTCCTTTGCTGCTGCTTCTGC CATGACCTGATAGCCTTC	6	ATG
45	DcuR	CATTAAAGAGGAGAAAGGTACCAT ATGATCAATGTATTAATTATCG	GCTTCCTTTGCTGCTGCTTCTGC TTGGCAATATTGTTTCAG	13	ATG
46	DeoR	CATTAAAGAGGAGAAAGGTACCAT ATGGAAACACGTCGCGAAGAGC	GCTTCCTTTGCTGCTGCTTCTGC ATACATCAACTTAATGCGCTGCG	8	ATG
47	DhaR	CATTAAAGAGGAGAAAGGTACCAT ATGAGTGGCGCTTTTAACAACG	GCTTCCTTTGCTGCTGCTTCTGC TACCCGGCGCTTAAACTGC	2	ATG
48	DinJ	AGAGGAGAAAGGTACCAT ATGGCTGCTAACGCGTTTGTTCG	CTTTGCTGCTGCTTCTGC AATTCCTAATTTATCAAATAAATCATCG	2	ATG
49	DpiA	CATTAAAGAGGAGAAAGGTACCAT ATGACAGCTCCATTAACCC	GCTTCCTTTGCTGCTGCTTCTGC CCCACTGTGGTATATGCG	14	ATG
50	DsdC	CATTAAAGAGGAGAAAGGTACCAT ATGGAACCCCTTCGTGAAATAAGAAATCGG	GCTTCCTTTGCTGCTGCTTCTGC TGAAGTGGTTTTTACCTG	3	ATG
51	EbgR	AGAGGAGAAAGGTACCAT ATGGCAACACTAAAAGACATCGC	CTTTGCTGCTGCTTCTGC ACGGGTCGTGCCGCGCAGT	1	ATG
52	EcpR	AGAGGAGAAAGGTACCAT GTGACATGGCAAAGTGA	CTGCTTCCTTTGCTGCTGCTTCTGC CTGAACCAACTTATATATTTTTGAGTACAGC	6	GTG
53	EnvR	CATTAAAGAGGAGAAAGGTACCAT ATGGCAAAAAGAACCAAAGCC	GCTTCCTTTGCTGCTGCTTCTGC CATGACACTTAATTCATTCG	1	ATG
54	EnvY	AGAGGAGAAAGGTACCAT ATGCAATTGAGCAGCAG	CTGCTTCCTTTGCTGCTGCTTCTGC CCACATCACTTTTTGTCGC	3	ATG
55	EvgA	CATTAAAGAGGAGAAAGGTACCAT ATGAACGCAATAATTATTGATGACC	GCTTCCTTTGCTGCTGCTTCTGC GCCGATTTTGTTACGTTG	11	ATG
56	ExuR	AGAGGAGAAAGGTACCAT ATGGAAATCACTGAACC	CTTTGCTGCTGCTTCTGC TTTACTGCCGCTGGTG	13	ATG
57	FabR	AGAGGAGAAAGGTACCAT ATGTTCATTCTCTGGTATAGTGC	CTTTGCTGCTGCTTCTGC CTCGTCCTTCACATTTCC	2	ATG
58	FadR	AGAGGAGAAAGGTACCAT ATGGTCATTAAGGCGCAAAGCC	CTTTGCTGCTGCTTCTGC TCGCCCCTGAATGGCTAAATCAC	20	ATG
59	FucR	AGAGGAGAAAGGTACCAT ATGAAAGCGGCACGCCAGCAA	CTTTGCTGCTGCTTCTGC GGCTGTTACCAAAGAAGTTGCAACC	2	ATG
60	FeaR	AGAGGAGAAAGGTACCAT ATGAACCCCGCAGTGGATAATGAG	CTTTGCTGCTGCTTCTGC GCGGAATTTACGTCGATACTCG	4	ATG
61	FhlA	AGAGGAGAAAGGTACCAT ATGTCATATACACCGATGAGTG	CTGCTTCCTTTGCTGCTGCTTCTGC AATCAATGCCGATTTATCAATTCCC	10	ATG
62	Fis	AGAGGAGAAAGGTACCAT ATGTTCGAACAACGCGTA	CTTTGCTGCTGCTTCTGC GTTCATGCCGTATTTTTTCA	337	ATG
63	FlhC	AGAGGAGAAAGGTACCAT ATGAGTGAAAAAAGCATTGTTCAGG	CTTTGCTGCTGCTTCTGC AACAGCCTGTACTCTCTG	33	ATG
64	FlhD	AGAGGAGAAAGGTACCAT ATGCATACCTCCGAGTT	CTGCTTCCTTTGCTGCTGCTTCTGC GGCCCTTTTCTTGCGCAG	33	ATG
65	FliZ	AGAGGAGAAAGGTACCAT ATGATGGTGCAGCACCT	CTGCTTCCTTTGCTGCTGCTTCTGC ATATATATCAGAAGAAGG	17	ATG
66	Fnr	AGAGGAGAAAGGTACCAT ATGATCCCGGAAAAGCGA	CTTTGCTGCTGCTTCTGC GGCAACGTTACGCGTATGAC	172	ATG
67	Fur	AGAGGAGAAAGGTACCAT ATGACTGATAACAATACCG	CTTTGCTGCTGCTTCTGC TTTGCCTTCGTGCGCATG	142	ATG
68	GadE	AGAGGAGAAAGGTACCAT ATGATTTTTCTCATGACGAAAGATTCTTT	CTGCTTCCTTTGCTGCTGCTTCTGC AAAATAAGATGTGATACCCAGGG	25	ATG
69	GadW	AGAGGAGAAAGGTACCAT ATGACTCATGTCTGCTCG	CTGCTTCCTTTGCTGCTGCTTCTGC GGAAAAGGTACCTGGCGA	54	ATG
70	GadX	AGAGGAGAAAGGTACCAT ATGCAATCACTACATGGGA	CTGCTTCCTTTGCTGCTGCTTCTGC TAATCTTATTCCTTCCGCAGAAC	77	ATG
71	GalR	AGAGGAGAAAGGTACCAT ATGGCGACCATAAAGGATG	CTTTGCTGCTGCTTCTGC GTCGCTGGTTGCATGATG	39	ATG
72	GalS	AGAGGAGAAAGGTACCAT ATGATCACCATTCGTGATG	CTTTGCTGCTGCTTCTGC CATCGCCTGATTTGTTG	39	ATG
73	GcvA	AGAGGAGAAAGGTACCAT ATGTCTAAACGATTACCACCG	CTGCTTCCTTTGCTGCTGCTTCTGC TTGTTCATAACGAAAGCGG	10	ATG
74	GlcC	AGAGGAGAAAGGTACCAT ATGAAAGATGAACGTCGC	CTGCTTCCTTTGCTGCTGCTTCTGC ACTCAGGTTCATCTCCAG	2	ATG
75	GlnG	AGAGGAGAAAGGTACCAT ATGCAACGAGGGATAGTCTG	CTTTGCTGCTGCTTCTGC CTCCATCCCCAGCTCTT	50	ATG
76	GlpR	AGAGGAGAAAGGTACCAT ATGAAACAAACACAACGTCAC	CTGCTTCCTTTGCTGCTGCTTCTGC GCACAGCTCCAGTTGAAT	23	ATG
77	GlrR	AGAGGAGAAAGGTACCAT ATGAGCCATAAACCTGCGCAT	CTTTGCTGCTGCTTCTGC TTCCTTGAAATCGTTTGCATC	9	ATG
78	GntR	AGAGGAGAAAGGTACCAT ATGAAAAAGAAAAGACCCGTACT	CTGCTTCCTTTGCTGCTGCTTCTGC AATAGATCCGCCCGGTGA	19	ATG
79	GutM	AGAGGAGAAAGGTACCAT ATGGTATCCGCACTCAT	CTGCTTCCTTTGCTGCTGCTTCTGC TCCACGTTTCAGTTTAAGCG	1	ATG
80	GutR	AGAGGAGAAAGGTACCAT ATGAAACCTCGTCAGCGTCA	CTTTGCTGCTGCTTCTGC CTCATTGCTCTCTCCGGTTA		ATG
81	HcaR	AGAGGAGAAAGGTACCAT ATGGAACTACGGCATTTACG	CTTTGCTGCTGCTTCTGC TGCCGTTACGCTTGCC	2	ATG
82	HdfR	AGAGGAGAAAGGTACCAT GTGGATACGGAATTGTTAAAAACTTTC	CTGCTTCCTTTGCTGCTGCTTCTGC ATACACTTCATCCAGCACG	3	GTG
83	HipA	AGAGGAGAAAGGTACCAT ATGCCTAAACTTGTCACTTGG	CTGCTTCCTTTGCTGCTGCTTCTGC CTTACTACCGTATTCTCGGC	5	ATG
84	HipB	AGAGGAGAAAGGTACCAT ATGATGAGCTTTCAGAAGATCTATAGC	CTGCTTCCTTTGCTGCTGCTTCTGC CCACTCCAGATTTTGCTG	6	ATG
85	Hns	AGAGGAGAAAGGTACCAT ATGAGCGAAGCACTTAAAATTCTG	CTTTGCTGCTGCTTCTGC TTGCTTGATCAGGAAATCG	187	ATG
86	HprR	AGAGGAGAAAGGTACCAT ATGAAGATTCTACTTATTGAAGATAATCAAAGGAC	CTGCTTCCTTTGCTGCTGCTTCTGC TTTTTTTACCGCTACGAATGAATAGC	4	ATG
87	HupA	AGAGGAGAAAGGTACCAT ATGAACAAGACTCAACTGATTG	CTTTGCTGCTGCTTCTGC CTTAACTGCGTCTTTCAGTG		ATG
88	HupB	AGAGGAGAAAGGTACCAT GTGAATAAATCTCAATTGATCG	CTTTGCTGCTGCTTCTGC GTTTACCGCGTCTTTCAG		GTG
89	HyfR	AGAGGAGAAAGGTACCAT ATGGCTATGTCAGACGA	CTGCTTCCTTTGCTGCTGCTTCTGC CAACACCTCGCGAACCGA	1	ATG
90	HypT	AGAGGAGAAAGGTACCAT ATGGATGACTGTGGTGC	CTGCTTCCTTTGCTGCTGCTTCTGC GCTAAGCACAATCTCCAG	5	ATG
91	IclR	AGAGGAGAAAGGTACCAT ATGGTCGCACCCATTCC	CTGCTTCCTTTGCTGCTGCTTCTGC GCGCATTCCACCGTACGC	8	ATG
92	IdnR	AGAGGAGAAAGGTACCAT ATGCGCAATCACAGAATTTC	CTGCTTCCTTTGCTGCTGCTTCTGC AAGCGTGTTGCCGTGATA	6	ATG
93	IhfA	AGAGGAGAAAGGTACCAT ATGGCGCTTACAAAAGCTG	CTTTGCTGCTGCTTCTGC CTCGTCTTTGGGCGAAGC	161	ATG
94	IhfB	AGAGGAGAAAGGTACCAT ATGACCAAGTCAGAATTGATAG	CTTTGCTGCTGCTTCTGC ACCGTAAATATTGGCGCGAT	161	ATG
95	IlvY	AGAGGAGAAAGGTACCAT GTGGATTTACGCGATCTG	CTTTGCTGCTGCTTCTGC TTTGTGGTTCGGCAAAATCTTC	6	GTG
96	IscR	AGAGGAGAAAGGTACCAT ATGAGACTGACATCTAAAGGG	CTGCTTCCTTTGCTGCTGCTTCTGC AGCGCGTAACTTAACGTC	15	ATG
97	KdgR	AGAGGAGAAAGGTACCAT ATGGCTAACGCAGATCT	CTGCTTCCTTTGCTGCTGCTTCTGC GAACGGATAGTCGTGATAACC	2	ATG
98	KdpE	AGAGGAGAAAGGTACCAT GTGACAAACGTTCTGATTGTTG	CTGCTTCCTTTGCTGCTGCTTCTGC AAGCATAAACCGATAGCCA	1	GTG
99	LacI	AGAGGAGAAAGGTACCAT GTGAAACCAGTAACGTTATACGA	CTGCTTCCTTTGCTGCTGCTTCTGC CTGCCCGCTTTCCAGTCG	3	GTG
100	LeuO	AGAGGAGAAAGGTACCAT ATGCCAGAGGTACAAACA	CTGCTTCCTTTGCTGCTGCTTCTGC GCGTTTGCAAATTGAGACT	22	ATG
101	LldR	AGAGGAGAAAGGTACCAT ATGATTGTTTTACCCAGACGC	CTGCTTCCTTTGCTGCTGCTTCTGC TGCGTTTTTCTCCCTCGA	3	ATG
102	LrhA	AGAGGAGAAAGGTACCAT ATGATAAGTGCAAATCGTCCG	CTGCTTCCTTTGCTGCTGCTTCTGC CTCGATATCCCTTTCAATCAACA	6	ATG
103	Lrp	AGAGGAGAAAGGTACCAT ATGGTAGATAGCAAGAAGC	CTTTGCTGCTGCTTCTGC GCGCGTCTTAATAACCAGAC	191	ATG
104	LsrR	AGAGGAGAAAGGTACCAT ATGACAATCAACGATTCGGC	CTGCTTCCTTTGCTGCTGCTTCTGC ACTACGTAAAATCGCCGC	2	ATG
105	LysR	AGAGGAGAAAGGTACCAT ATGGCCGCCGTTAACTTACG	CTTTGCTGCTGCTTCTGC TGCTGTCGTAGCTGACGAC	2	ATG
106	MalI	AGAGGAGAAAGGTACCAT ATGGCTACCGCCAAAAAAATAACC	CTTTGCTGCTGCTTCTGC TTTCGCTGCAATGAGCC	2	ATG
107	MalT	AGAGGAGAAAGGTACCAT ATGCTGATTCCGTCAAAAC	CTGCTTCCTTTGCTGCTGCTTCTGC CACGCCGTACCCCATCAT	20	ATG
108	MarA	AGAGGAGAAAGGTACCAT ATGTCCAGACGCAATACT	CTGCTTCCTTTGCTGCTGCTTCTGC GCTGTTGTAATGATTTAATGGATGTAAAAAGC	35	ATG
109	MarR	AGAGGAGAAAGGTACCAT GTGAAAAGTACCAGCGATCT	CTTTGCTGCTGCTTCTGC CGGCAGGACTTTCTTAAGC	2	GTG
110	MazF	AGAGGAGAAAGGTACCAT ATGGTAAGCCGATACGT	CTGCTTCCTTTGCTGCTGCTTCTGC CCCAATCAGTACGTTAATTTTGG	4	ATG
111	McbR	AGAGGAGAAAGGTACCAT ATGCCTGGAACGGGAAA	CTGCTTCCTTTGCTGCTGCTTCTGC ACGATTGTATTGCTGGTA	7	ATG
112	MelR	AGAGGAGAAAGGTACCAT ATGAATACAGATACGTTTATGTGCAG	CTTTGCTGCTGCTTCTGC GCCGGGAAACGTCTGG	11	ATG
113	MetJ	AGAGGAGAAAGGTACCAT ATGGCTGAATGGAGCGG	CTGCTTCCTTTGCTGCTGCTTCTGC GTATTCCCACGTCTCCGG	34	ATG
114	MetR	AGAGGAGAAAGGTACCAT ATGATCGAAGTAAAACACCTG	CTTTGCTGCTGCTTCTGC CAGGCGCGCTGGTGATCC	11	ATG
115	MhpR	AGAGGAGAAAGGTACCAT ATGCAGAACAATGAGCAGAC	CTTTGCTGCTGCTTCTGC ACGTAAATGCATGCCGCTT	1	ATG
116	Mlc	AGAGGAGAAAGGTACCAT GTGGTTGCTGAAAACCA	CTGCTTCCTTTGCTGCTGCTTCTGC ACCCTGCAACAGACGAAT	10	GTG
117	MlrA	GAGGAGAAAGGTACCATATGGCGCTTTACACAATTGG	CCTTTGCTGCTGCTTCTGC AATGCCGAGTGGGAAAATATCATGGC	6	ATG
118	MngR	AGAGGAGAAAGGTACCAT ATGGGACACAAGCCCTTAT	CTGCTTCCTTTGCTGCTGCTTCTGC TCGCGATGATTTTCGCTG	4	ATG
119	MntR	AGAGGAGAAAGGTACCAT ATGAGTCGTCGCGCAGG	CTGCTTCCTTTGCTGCTGCTTCTGC TTTGGCACCGTGTTTCTG	7	ATG
120	ModE	AGAGGAGAAAGGTACCAT ATGCAGGCCGAAATCCT	CTGCTTCCTTTGCTGCTGCTTCTGC GCACAGCGTGGCGATAAT	9	ATG
121	MprA	AGAGGAGAAAGGTACCAT ATGGATAGTTCGTTTACGCC	CTGCTTCCTTTGCTGCTGCTTCTGC GCTCATCGCTTCGAGAAC	3	ATG
122	MraZ	AGAGGAGAAAGGTACCAT ATGTTCCGGGGAGCAAC	CTGCTTCCTTTGCTGCTGCTTCTGC TAGAGACAAGTCCTGCAG	6	ATG
123	MtlR	AGAGGAGAAAGGTACCAT ATGGTGGACCAGGCGCA	CTGCTTCCTTTGCTGCTGCTTCTGC CTTTTGAAAGGCTTTTTT		ATG
124	MurR	AGAGGAGAAAGGTACCAT ATGTTGTACCTGACGAAAATAAGC	CTGCTTCCTTTGCTGCTGCTTCTGC TTTCAGGCGTTGTGTTAGC	10	ATG
125	Nac	AGAGGAGAAAGGTACCAT ATGAACTTCAGACGCCTGA	CTTTGCTGCTGCTTCTGC GCTCACCAATTGCCACTG	24	ATG
126	NadR	AGAGGAGAAAGGTACCAT ATGTCGTCATTTGATTACCTGA	CTGCTTCCTTTGCTGCTGCTTCTGC TCTCTGCTCCCCCATCAT	3	ATG
127	NagC	AGAGGAGAAAGGTACCAT ATGACACCAGGCGGACAAGC	CTTTGCTGCTGCTTCTGC ATTTTCCAGCAAATGCTGGA	31	ATG
128	NanR	AGAGGAGAAAGGTACCAT ATGGGCCTTATGAACGCAT	CTTTGCTGCTGCTTCTGC TTTCTTTTTGTTGGTGGTCTG	18	ATG
129	NarL	AGAGGAGAAAGGTACCAT ATGAGTAATCAGGAACCG	CTTTGCTGCTGCTTCTGC GAAAATGCGCTCCTGATG	132	ATG
130	NarP	AGAGGAGAAAGGTACCAT ATGCCTGAAGCAACACC	CTGCTTCCTTTGCTGCTGCTTCTGC TTGTGCCCCGCGTTGTTG	28	ATG
131	NemR	AGAGGAGAAAGGTACCAT ATGAACAAACACACCGAAC	CTGCTTCCTTTGCTGCTGCTTCTGC AACGGCAGGCGTCGCAAT	2	ATG
132	NfeR	AGAGGAGAAAGGTACCAT ATGAGCCATCATCACGA	CTGCTTCCTTTGCTGCTGCTTCTGC ATCCAGTTGCGTAATATCAAAAGC	2	ATG
133	NhaR	AGAGGAGAAAGGTACCAT ATGAGCATGTCTCATATCAATTACAACC	CTTTGCTGCTGCTTCTGC ACGCACCGCTGGACTA	7	ATG
134	NikR	AGAGGAGAAAGGTACCAT ATGCAACGAGTCACCAT	CTGCTTCCTTTGCTGCTGCTTCTGC ATCTTCCTTCGGCAAGCA	1	ATG
135	NimR	AGAGGAGAAAGGTACCAT ATGATGCACAGGTTGAATCT	CTGCTTCCTTTGCTGCTGCTTCTGC TTGCCGCGGGTCTGGTTT	6	ATG
136	NorR	AGAGGAGAAAGGTACCAT ATGAGTTTTTCCGTTGATGTGC	CTGCTTCCTTTGCTGCTGCTTCTGC ATCCTTCAATCCCAGACG	6	ATG
137	NrdR	AGAGGAGAAAGGTACCAT ATGCATTGCCCATTCTG	CTGCTTCCTTTGCTGCTGCTTCTGC GTCCTCCAGGCGCGCGAT	6	ATG
138	NsrR	GAGGAGAAAGGTACCAT GTGCAGTTAACGAGTTTCACTGATTACGG	CCTTTGCTGCTGCTTCTGC CTCCACCAGCAATAATTTATAAAGCG	49	ATG
139	OmpR	AGAGGAGAAAGGTACCAT ATGCAAGAGAACTACAAGATTCTGG	CTTTGCTGCTGCTTCTGC TGCTTTAGAGCCGTCCGGTA	41	ATG
140	OxyR	GAGGAGAAAGGTACCAT ATGAATATTCGTGATCTTGAGTACC	CCTTTGCTGCTGCTTCTGC AACCGCCTGTTTTAAAACTTTATCG	63	ATG
141	PaaX	AGAGGAGAAAGGTACCAT ATGAGTAAACTTGATACTTTTATCCAACATG	CTGCTTCCTTTGCTGCTGCTTCTGC TCTGATAAATTGGCATAACGCC	3	ATG
142	PdhR	AGAGGAGAAAGGTACCAT ATGGCCTACAGCAAAATCCG	CTTTGCTGCTGCTTCTGC ATTCTTTCGTTGCTCCAGACG	10	ATG
143	PepA	AGAGGAGAAAGGTACCAT ATGGAGTTTAGTGTAAAAAGCGG	CTGCTTCCTTTGCTGCTGCTTCTGC CTCTTCGCCGTTAAACCC	3	ATG
144	PgrR	AGAGGAGAAAGGTACCAT ATGAAGCGTGAAGAAATCGC	CTGCTTCCTTTGCTGCTGCTTCTGC AACAGCACCTTTATACTTCAGC	5	ATG
145	PhoB	AGAGGAGAAAGGTACCAT ATGGCGAGACGTATTCT	CTGCTTCCTTTGCTGCTGCTTCTGC AAAGCGGGTTGAAAAACG	54	ATG
146	PhoP	AGAGGAGAAAGGTACCAT ATGCGCGTACTGGTTGTTG	CTTTGCTGCTGCTTCTGC GCGCAATTCGAACAGATAG	43	ATG
147	PrpR	AGAGGAGAAAGGTACCAT ATGGCACATCCACCACG	CTGCTTCCTTTGCTGCTGCTTCTGC GCTTTTCAGCCGCCGCCA	4	ATG
148	PspF	AGAGGAGAAAGGTACCAT ATGGCAGAATACAAAGATAATTTACTTGG	CTGCTTCCTTTGCTGCTGCTTCTGC AATCTGGTGCTTTTTCAACAAC	5	ATG
149	PurR	AGAGGAGAAAGGTACCAT ATGGCAACAATAAAAGATGTAGCG	CTTTGCTGCTGCTTCTGC ACGACGATAGTCGCGGAAC	23	ATG
150	PutA	GAGGAGAAAGGTACCAT ATGGGAACCACCACCATGGGGGTTAAGC	CCTTTGCTGCTGCTTCTGC ACCTATAGTCATTAAGCTGGCG	5	ATG
151	PuuR	AGAGGAGAAAGGTACCAT ATGAGTGATGAGGGACTG	CTGCTTCCTTTGCTGCTGCTTCTGC AAACGTGGTGGGCGTATG	8	ATG
152	PyrR	AGAGGAGAAAGGTACCAT GTGAAAGTCATCATTGTTGAAGAC	CTGCTTCCTTTGCTGCTGCTTCTGC AAGATGCATTAACTGGCG	2	GTG
153	QseB	AGAGGAGAAAGGTACCAT ATGCGAATTTTACTGATAGAAG	CTTTGCTGCTGCTTCTGC TTTCTCACCTAATGTGTAACC	6	ATG
154	RbsR	AGAGGAGAAAGGTACCAT TTGGCTACAATGAAAGATGTTGCC	CTTTGCTGCTGCTTCTGC AGCCGAACCGCGTTCC	3	ATG
155	RcdA	CATTAAAGAGGAGAAAGGTACCAT ATGCGTCGCGCTAACGATCCG	GCTGCTGCTTCCTTTGCTGCTGCTTCTGC CCCTGCAACCCTCTCAACCATCC	14	ATG
156	RclR	AGAGGAGAAAGGTACCAT ATGGATGCCCTTAGCCG	CTGCTTCCTTTGCTGCTGCTTCTGC GGGTGCAAGCTGTCTGAC	1	ATG
157	RcnR	AGAGGAGAAAGGTACCAT ATGTCTCATACAATCCGTGATAAAC	CTGCTTCCTTTGCTGCTGCTTCTGC TTTGATATATGAATCCAGCACCTTC	4	ATG
158	RcsA	AGAGGAGAAAGGTACCAT ATGTCAACGATTATTATGGATTTATGTAGTTACA	CTGCTTCCTTTGCTGCTGCTTCTGC GCGCATGTTGACAAAAATACC	9	ATG
159	RcsB	AGAGGAGAAAGGTACCAT ATGAACAATATGAACGTAATTATTGC	CTTTGCTGCTGCTTCTGC GTCTTTATCTGCCGGACT	19	ATG
160	RelB	AGAGGAGAAAGGTACCAT ATGGGTAGCATTAACCTGC	CTGCTTCCTTTGCTGCTGCTTCTGC GAGTTCATCCAGCGTCAC	2	ATG
161	RelE	AGAGGAGAAAGGTACCAT ATGGCGTATTTTCTGGATTTTGA	CTGCTTCCTTTGCTGCTGCTTCTGC GAGAATGCGTTTGACCGC	4	ATG
162	RhaR	AGAGGAGAAAGGTACCAT GTGGCGCATCAGTTAAAACTTC	CTTTGCTGCTGCTTCTGC ATCTTTCTGCGAATTGAGATG	4	GTG
163	RhaS	AGAGGAGAAAGGTACCAT ATGACCGTATTACATAGTGTGG	CTGCTTCCTTTGCTGCTGCTTCTGC TTGCAGAAAGCCATCCCG	11	ATG
164	Rob	AGAGGAGAAAGGTACCAT ATGGATCAGGCCGGCAT	CTGCTTCCTTTGCTGCTGCTTCTGC ACGACGGATCGGAATCAG	20	ATG
165	RstA	AGAGGAGAAAGGTACCAT ATGAACACTATCGTATTTGTGG	CTTTGCTGCTGCTTCTGC TTCCCATGCATGAGG	9	ATG
166	RtcR	AGAGGAGAAAGGTACCAT ATGCGTAAAACAGTGGC	CTGCTTCCTTTGCTGCTGCTTCTGC ACTGGAGCTGTGCTGATC	1	ATG
167	RutR	AGAGGAGAAAGGTACCAT ATGACGCAAGGCGCAGT	CTGCTTCCTTTGCTGCTGCTTCTGC ACGTGGTCGAATCCCCTC	9	ATG
168	SdiA	AGAGGAGAAAGGTACCAT ATGCAGGATAAGGATTTTTTCAGC	CTTTGCTGCTGCTTCTGC AATTAAGCCAGTAGCG	12	ATG
169	SgrR	AGAGGAGAAAGGTACCAT ATGCCATCTGCTCGTCT	CTGCTTCCTTTGCTGCTGCTTCTGC TGGATCCGGTGGCGCAAA	4	ATG
170	SlyA	CATTAAAGAGGAGAAAGGTACCAT ATGAAATTGGAATCGCCACTAGG	GCTGCTGCTTCCTTTGCTGCTGCTTCTGC CCCTTTGGCCTGTAACTCAATG	19	ATG
171	SoxR	AGAGGAGAAAGGTACCAT ATGGAAAAGAAATTACCC	CTTTGCTGCTGCTTCTGC GTTTTGTTCATCTTCCAG	8	ATG
172	SoxS	AGAGGAGAAAGGTACCAT ATGTCCCATCAGAAAATTATTCAGG	CTTTGCTGCTGCTTCTGC CAGGCGGTGGCGATAATCG	45	ATG
173	StpA	AGAGGAGAAAGGTACCAT ATGTCCGTAATGTTACAAAG	CTTTGCTGCTGCTTCTGC GATCAGGAAATCGTCGAG	12	ATG
174	SutR	AGAGGAGAAAGGTACCAT ATGGAAAATCTCGCTCGC	CTGCTTCCTTTGCTGCTGCTTCTGC ACTGCGCGGGTAATGGAT	4	ATG
175	TdcA	AGAGGAGAAAGGTACCAT ATGAGCACTATTCTTCTTCCG	CTTTGCTGCTGCTTCTGC ACCAACTTCTATTAATTGCC	1	ATG
176	TdcR	AGAGGAGAAAGGTACCAT ATGAGCAAGTTCTCAAA	CTGCTTCCTTTGCTGCTGCTTCTGC TGGAAAACGATTGCATTC	1	ATG
177	TorR	AGAGGAGAAAGGTACCAT ATGCCACATCACATTGTTATTGTTG	CTTTGCTGCTGCTTCTGC GCACACATCAGCGGCTAAG	18	ATG
178	TreR	AGAGGAGAAAGGTACCAT ATGCAAAATCGGCTGACCATC	CTTTGCTGCTGCTTCTGC GGACAGGGTGGCGGGGAT	2	ATG
179	TrpR	AGAGGAGAAAGGTACCAT ATGGCCCAACAATCACCC	CTTTGCTGCTGCTTCTGC ATCGCTTTTCAGCAACACC	13	ATG
180	TyrR	AGAGGAGAAAGGTACCAT ATGCGTCTGGAAGTCTTTTGTG	CTTTGCTGCTGCTTCTGC CTCTTCGTTCTTCTTCTGAC	22	ATG
181	UhpA	AGAGGAGAAAGGTACCAT ATGATCACCGTTGCC	CTTTGCTGCTGCTTCTGC CCAGCCATCAAACATGC	2	ATG
182	UidR	AGAGGAGAAAGGTACCAT ATGATGGATAACATGCAGACT	CTGCTTCCTTTGCTGCTGCTTCTGC GGATGCGGTTAAGATACC	2	ATG
183	UlaR	AGAGGAGAAAGGTACCAT ATGACTGAAGCACAAAGACA	CTGCTTCCTTTGCTGCTGCTTCTGC AACACGCAGAATGCTGAC	4	ATG
184	UvrY	AGAGGAGAAAGGTACCAT TTGATCAACGTTCTACTTGTTG	CTTTGCTGCTGCTTCTGC CTGACTTGATAATGTCTCCGCAT	5	ATG
185	UxuR	AGAGGAGAAAGGTACCAT ATGAAATCTGCCACCTCTGC	CTTTGCTGCTGCTTCTGC GGCGTCGACTTTATCCAG	10	ATG
186	XapR	AGAGGAGAAAGGTACCAT ATGGAACGCGTATACAGAAC	CTTTGCTGCTGCTTCTGC CTGTGTCAATGCAGCCAAC	4	ATG
187	XylR	AGAGGAGAAAGGTACCAT ATGTTTACTAAACGTCACCGC	CTGCTTCCTTTGCTGCTGCTTCTGC CAACATGACCTCGCTATTTAC	8	ATG
188	YafQ	AGAGGAGAAAGGTACCAT ATGATTCAAAGGGATATTGAATACTCG	CTGCTTCCTTTGCTGCTGCTTCTGC CCCAAAGAGCGCCGCGTG		ATG
189	YdeO	AGAGGAGAAAGGTACCAT ATGTCGCTCGTTTGTTC	CTGCTTCCTTTGCTGCTGCTTCTGC AATAGCTAAAGCATTCATCGTGT	10	ATG
190	YeiL	AGAGGAGAAAGGTACCAT ATGAGTGAATCCGCGTT	CTGCTTCCTTTGCTGCTGCTTCTGC CTGCATCATCCCGGAGAATTTA	1	ATG
191	YiaJ	AGAGGAGAAAGGTACCAT ATGGGGAAAGAAGTGATGG	CTGCTTCCTTTGCTGCTGCTTCTGC TGTGATCGCGCCCAGGTC	2	ATG
192	YjjQ	AGAGGAGAAAGGTACCAT ATGTTGCCAGGATGCTG	CTGCTTCCTTTGCTGCTGCTTCTGC TGAGTGCGACATTTCTCT	7	ATG
193	YoeB	AGAGGAGAAAGGTACCAT GTGAAACTAATCTGGTCTGAGG	CTGCTTCCTTTGCTGCTGCTTCTGC ATAATGATAACGACATGCTGCA	2	GTG
194	YqhC	AGAGGAGAAAGGTACCAT ATGCTACAAAATTGCGCAC	CTGCTTCCTTTGCTGCTGCTTCTGC ATTCCCCTGCATCGCCCG	2	ATG
195	ZntR	AGAGGAGAAAGGTACCAT ATGTATCGCATTGGTGAG	CTTTGCTGCTGCTTCTGC ACAACCACTCTTAACGC	1	ATG
196	ZraR	AGAGGAGAAAGGTACCAT ATGACGCACGATAATATCG	CTTTGCTGCTGCTTCTGC ACGCGACAGTTTTGCC	4	ATG
197	Zur	AGAGGAGAAAGGTACCAT ATGGAAAAGACCACAACG	CTGCTTCCTTTGCTGCTGCTTCTGC ACGCGGTTTCTTTTTCAC	4	ATG
