# Supplementary material for: Tunable transcription factor library for robust quantification of regulatory properties in Escherichia coli
Source: Mol Syst Biol. 2022 Jun 13;18(6):e10843. doi: 10.15252/msb.202110843 (PMC9189660; doi:10.15252/msb.202110843)
Supplement: Supplementary file 3 — Source Data for Figure 1 [file MSB-18-e10843-s006.xlsx]

## Sheet: SD for Fig-1D-2D-2E-3B
	Mean (aTC concentration)					Standard error (aTC concentration)					Total number of cells analyzed
Gene name	0 ng/mL	1 ng/mL	3 ng/mL	7 ng/mL		0 ng/mL	1 ng/mL	3 ng/mL	7 ng/mL		0 ng/mL	1 ng/mL	3 ng/mL	7 ng/mL
acrR	22.6524	1916.11	2443.61	3193.82		0.247185	107.123	87.3272	93.674		2354	263	413	317
ada	13.7719	1048.83	2136.67	2318.08		0.209629	14.4201	64.5136	30.7269		456	436	1536	383
aidB	2.89773	4.1373	16.7233	17.4774		0.19798	0.124587	0.197936	0.277729		1631	685	222	970
adiY	16.2205	92.1977	444.08	217.011		0.203802	1.4302	10.2949	8.08303		3050	1459	578	316
agaR	22.821	318.95	808.538	730.265		0.263213	21.7137	11.2223	14.7954		2444	202	846	420
allR	26.0224	445.928	1923.32	1570.58		0.285254	11.4644	17.446	23.1281		2294	609	2073	1101
allS	10.9871	294.682	618.876	130.346		0.133268	5.72692	14.8456	28.9986		2349	720	334	31
alsR	33.5552	933.811	1610.13	2175.22		0.361602	16.6513	18.7009	28.6469		1849	800	1400	1405
appY	2.62611	71.1473	150.444	165.323		0.0436306	1.98849	3.35897	3.89573		1526	498	509	589
araC	27.528	91.5486	252.769	428.815		0.469354	2.50753	3.93844	5.43951		545	502	1673	1200
arcA	34.8562	1862.81	4086.29	7274.12		0.334299	57.9448	36.092	73.4193		3285	569	3392	2820
argP	7.22639	429.624	883.379	999.869		0.49333	4.14026	11.4932	15.7362		1715	2719	1184	1156
argR	30.8271	1545.33	3046.19	2834.8		0.5173	27.9512	56.9948	41.1834		1656	687	523	1014
arsR	10.111	248.321	729.978	789.179		3.5232	9.05387	6.91238	11.3375		623	379	1883	1142
ascG	9.89236	195.632	1173.95	1028		0.219831	3.38827	41.219	27.0773		1050	862	136	436
asnC	11.23	598.54	2243.3	3740.71		3.3624	49.1884	29.8919	49.415		268	392	1775	1078
atoC	133.673	408.611	869.79	2196.86		1.40496	6.94341	12.2911	27.1535		1980	1124	1748	1735
baeR	68.6603	994.263	2600.57	2289.92		0.629376	23.2481	34.7168	50.9475		3850	689	845	730
basR	95.5328	496.073	1388.63	3686.72		1.41055	20.6549	17.5621	79.1807		1629	415	1987	474
betI	8.15188	467.643	900.923	798.068		0.184559	10.9073	19.343	12.0345		627	658	514	899
bglJ	13.8115	615.228	1011.56	973.962		0.182017	11.0681	8.32585	10.7395		2035	810	3588	1447
bluR	8.78162	31.8648	29.6203	28.5656		0.10562	0.579858	0.331339	0.434797		2414	487	2175	1191
bolA	17.473	1417.64	3088.24	2080.16		0.176383	40.1454	69.9843	162.669		3323	485	364	76
btsR	32.65	1319.99	3381.6	3167.6		0.311304	18.8448	26.0962	28.088		265	1032	548	1316
cadC	51.3652	628.854	1989.63	1967.38		1.14996	116.752	46.8949	22.6551		827	590	724	256
caiF	8.11631	1274.69	1965.34	2156.99		0.157805	18.7549	47.2157	31.1741		1653	850	472	868
cbl	3.91543	5.56469	13.4914	31.2112		0.0802825	0.192594	0.167786	0.401252		1591	784	2550	1764
cdaR	18.2443	1701.89	3801.52	3222.77		0.169304	30.8599	102.499	92.9762		293	375	152	425
chbR	5.3618	59.8285	182.617	169.084		0.0538168	12.0542	4.17232	2.09414		3022	201	444	1108
comR	37.8636	813.729	1662.78	1418.74		0.393041	22.1804	24.465	28.1367		2968	350	753	530
cpxR	41.5489	2045.43	5345.26	2641.32		0.482397	84.7055	89.534	85.864		2470	422	1193	840
cra	3.4178	13.6868	13.7593	16.2059		0.0618153	0.343513	0.433082	0.211538		1451	448	280	1391
creB	12.1067	109.724	138.522	148.725		0.231836	1.76647	5.70177	17.7453		1684	987	387	39
csgD	8.06421	1269.04	2009.56	2157.8		0.202429	15.662	35.1447	16.3682		563	520	472	653
csiR	17.0284	180.221	2406.15	2033.58		0.19772	12.0241	53.8202	57.9234		2552	599	2472	2021
cspA	28.9736	197.105	600.457	554.079		0.265699	4.46626	10.8193	8.48531		2220	641	676	874
cueR	31.786	193.013	1052.89	3034.08		0.516396	4.82538	14.0216	25.0308		1711	815	2161	2867
cusR	10.3653	442.32	859.73	682.259		3.2541	9.28757	19.8598	8.28704		645	746	582	1324
cynR	12.2612	359.231	828.486	881.81		0.273578	9.86487	29.2135	12.621		2012	419	288	1182
cysB	10.2838	928.497	2122.37	1863.58		0.307145	24.3533	45.3183	32.4847		1043	429	821	779
dan	15.2207	381.635	581.713	876.118		0.179793	11.5003	7.60066	10.7537		1717	344	1473	1694
dcuR	15.2199	418.616	1909.96	1738.33		1.27318	51.5012	104.555	27.03		481	43	169	924
deoR	18.3361	989.018	1616.47	1935.52		0.637292	34.9905	49.6539	10.7049		321	152	308	253
dhaR	15.4686	1209.59	2203.2	2586.79		0.204488	134.033	54.8525	42.4498		293	127	129	312
dinJ	39.5658	33.6641	231.347	500.327		0.482943	0.363325	7.06915	36.2541		1745	2308	1075	365
dpiA	112.175	1761.29	979.306	1341.56		0.85329	115.741	16.7805	16.2188		4796	64	1011	1393
dsdC	6.77669	28.161	71.9308	81.2928		0.121192	0.223139	0.31147	0.626463		139	207	108	266
ebgR	40.385	1087.02	2434.96	1459.11		1.53559	37.1483	34.0627	47.8315		3201	204	825	350
ecpR	12.1406	185.365	398.986	818.715		0.218898	3.74992	2.55862	7.58902		236	61	97	253
envR	20.4677	2082.81	4530.66	3675.19		0.263547	165.37	49.6729	71.0451		1596	132	2047	663
envY	17.3614	1026.16	1443.12	1423.51		0.319178	29.3339	44.7317	43.4455		117	49	48	362
evgA	5.15324	317.257	828.759	732.775		0.113712	9.47004	16.1541	11.0564		980	582	601	886
exuR	6.3205	104.636	183.141	410.563		0.0995858	2.38967	3.96625	7.69093		2373	919	1019	1258
fabR	35.2079	76.5498	337.76	169.11		0.345298	6.28941	19.4016	5.51299		1667	90	284	1076
fadR	26.1028	159.573	213.597	288.421		0.349408	10.7934	29.6598	19.1635		732	133	201	124
feaR	7.76536	45.9489	129.625	124.982		0.105797	2.45091	2.60156	3.71361		1390	296	514	315
fhlA	68.6201	989.745	2597.73	2281.45		0.603741	24.3877	33.8373	46.4909		315	89	85	330
fis	10.3215	390.617	1192.26	1597.6		1.365	23.0765	18.4959	35.4346		317	307	2193	567
flhC	10.1202	31.0615	1268.65	849.726		0.125369	0.757885	10.6759	8.71344		1907	1041	2936	2143
flhD	10.3699	76.8041	600.041	1443.25		1.349	1.89298	11.824	19.8019		234	926	1369	1439
fliZ	179.95	737.059	2515.48	3148.53		1.69792	35.2241	61.1619	26.8588		277	73	174	194
fnr	28.5348	560.952	1635.52	1628.87		0.633508	16.5641	26.5202	15.9463		2075	209	748	2073
fucR	8.98399	57.0523	119.511	130.907		1.80537	3.73121	2.71148	2.1456		216	67	416	1146
fur	20.8284	1220.4	2464.13	2397.17		2.88502	35.6046	34.2233	37.4954		2361	537	1759	987
gadE	20.2838	48.0422	119.813	178.842		0.683976	0.577024	1.08959	1.85154		2372	1751	2516	2269
gadW	7.70413	5.88428	1.55458	3.3525		0.238483	1.46825	0.122945	0.230195		1452	497	573	635
gadX	118.742	1300.91	3947.17	4159.71		0.676521	110.349	99.7057	34.8782		154	98	84	206
galR	11.3654	32.7522	187.919	671.148		1.3542	3.01169	2.36175	16.4089		104	70	2047	388
galS	55.245	77.6241	223.141	527.073		0.99196	2.22787	3.06473	4.61413		747	649	2121	2991
gcvA	15.456	1202.73	2196.96	2578.4		0.216064	122.581	34.1781	32.6035		2090	127	1297	3012
glcC	18.5416	23.0757	71.7048	256.274		0.124623	0.485073	1.28032	2.35593		327	91	155	252
glpR	43.5755	748.026	5358.78	4663.6		1.01412	11.7148	93.7452	96.3161		817	1155	1369	1007
glrR	17.3571	1006.94	1431.65	1452.72		0.283665	25.9099	31.5283	32.6554		1177	493	478	561
gntR	137.215	156.168	1098.25	3467.53		9.82042	4.44329	38.3848	40.164		128	723	243	2184
gutM	30.0813	35.3205	51.9058	57.8179		1.42746	1.11178	1.43078	1.28015		1012	346	690	470
gutR	16.359	510.277	802.15	607.728		0.169017	33.1696	22.8976	41.3196		1789	442	1239	464
hcaR	27.5132	462.569	1124.42	577.273		1.49545	20.8278	30.8791	30.6992		992	245	344	189
hdfR	8.33529	34.1271	34.2439	38.2909		0.263247	0.431435	0.814184	0.643989		1153	1268	396	665
hipA	30.9726	37.513	238.094	116.144		0.554765	3.30186	7.73629	4.88677		258	66	226	169
hipB	16.1279	91.3342	440.131	213.849		0.175442	1.95567	7.86016	7.18302		201	126	278	316
hns	180.826	551.824	4069.4	3827		8.71332	29.4493	174.001	97.5835		505	202	229	529
hprR	119.293	1269.83	3987	4142.48		1.51573	94.7302	84.5552	57.0432		1946	98	584	1206
hupA	105.638	1071.79	3323.54	2539.33		1.59317	16.167	60.974	83.4173		1968	1171	951	232
hupB	10.3654	31.6536	74.7069	185.657		1.3654	0.584251	0.584817	1.70054		254	629	4374	2274
hyfR	21.5767	36.444	148.323	641.495		0.213364	0.539288	3.06239	2.64131		277	114	327	95
hypT	24.7479	19.1487	68.0386	226.431		0.397061	0.335596	2.07032	1.95093		1558	1290	770	4487
iclR	10.3654	72.7147	149.938	360.382		0.53671	1.41691	2.20563	5.05232		135	1266	2990	1078
idnR	6.29962	104.641	182.633	404.493		0.0853692	1.26013	1.99526	5.53124		237	91	101	152
ihfA	21.2109	180.607	729.866	1273.06		0.140282	3.42422	14.3327	9.44808		297	177	106	225
ihfB	132.916	154.767	1085.14	3462.81		11.4202	5.94124	35.6931	44.0443		128	325	243	128
ilvY	8.77415	55.4575	115.414	90.8796		0.10274	0.867648	1.58014	1.02563		1732	1094	1016	1625
iscR	35.5554	673.73	1228.49	963.684		0.372276	13.8484	18.2685	19.3379		2366	864	763	629
kdpE	14.3455	11.6297	27.9019	33.3567		0.143345	0.179447	0.917	0.690833		1882	1242	247	562
lacI	5.43812	292.943	11.3252	25.0325		0.0644093	10.7126	1.07538	0.648043		2186	274	88	468
leuO	24.8497	19.163	67.2218	226.209		0.487383	0.349011	0.769109	2.56614		155	125	87	334
lldR	8.62744	287.182	457.099	336.535		0.0957532	9.8225	7.60561	7.06586		2173	257	713	518
lrhA	29.5527	428.719	1134.98	946.488		0.345038	5.51493	35.0258	18.1757		1994	1474	367	857
lrp	51.3067	639.521	2002.65	1951.72		0.777384	75.6555	45.3746	19.9617		728	95	427	2056
lsrR	11.6713	82.6033	185.923	285.509		0.246501	14.4625	5.06422	4.0545		732	39	299	926
lysR	7.82478	370.757	529.97	885.236		0.103587	5.21552	9.85435	38.4788		2067	1125	710	153
malI	10.658	628.376	856.722	1716.14		6.35	22.5719	81.4291	103.514		621	868	212	424
malT	31.7269	195.51	1049.47	3032.3		0.786077	5.25923	15.3416	25.4365		171	95	216	285
marA	18.4895	23.0708	70.9717	255.019		0.151891	0.96378	1.33125	2.59702		3272	916	1055	2582
marR	13.6218	19.0612	37.3403	39.3637		1.73643	0.749409	2.26708	0.48179		478	175	243	1126
mazF	9.50241	179.732	332.33	365.316		0.364436	5.78606	5.62818	9.38541		238	324	125	223
mcbR	17.767	481.546	1446.49	629.969		0.141302	7.73473	38.6028	63.7022		3708	1463	371	78
melR	27.1855	105.128	448.027	1598.62		0.756347	14.6845	7.97793	33.4708		623	69	1421	957
metJ	10.3654	150.625	429.623	1844.76		3.2547	23.6541	7.6507	35.2964		236	254	1203	764
metR	2.37913	8.38059	1.0236	2.90857		0.0499416	0.123601	0.0529639	0.108666		214	85	79	201
mhpR	13.7911	1045.72	2152.84	2285.78		0.481153	13.4448	76.6152	51.4943		456	1534	434	383
mlc	2.62692	71.4391	150.148	164.607		0.049159	2.24826	3.47439	2.71099		136	98	51	89
mlrA	8.61516	159.821	1228.3	603.034		0.0868866	3.57126	80.9467	11.5917		2298	747	54	640
mngR	15.4415	1325.81	8067.58	2371.3		0.284852	44.1031	171.028	162.902		1416	2479	2407	667
mntR	30.7051	1547.26	3050.42	2840.99		0.482053	32.2467	59.823	44.8304		171	98	325	114
modE	14.1951	170.496	363.927	457.064		0.166372	13.2273	6.32211	5.60511		1682	103	1403	1600
mprA	11.137	793.702	733.161	2080.67		0.107415	11.3914	37.2294	33.606		2338	1911	479	741
mraZ	31.0269	36.2413	239.023	118.6		0.325692	4.2523	9.51986	12.1098		2628	66	626	169
mtlR	3.43733	13.6546	13.7168	16.1615		0.0538067	0.279759	0.354203	0.242354		132	412	82	139
murR	10.6347	196.429	289.552	304.633		0.160324	10.3303	3.41987	7.594		1689	150	1192	414
nac	10.1245	1248.19	1369	1687.82		0.318182	58.7726	287.359	62.0488		698	235	43	221
nadR	48.8375	101.232	717.083	1043.92		0.406629	1.81539	9.3692	9.75382		3445	1722	1855	2802
nagC	21.4662	398.497	120.435	214.67		0.458291	7.3472	14.374	5.59193		1253	768	462	491
nanR	12.1862	185.608	399.517	817.389		0.17777	3.99948	6.4182	7.26221		2236	601	970	2532
narL	18.1827	127.965	211.703	299.632		0.232581	12.081	8.35185	6.47789		1371	209	491	692
narP	13.6181	88.764	834.537	961.562		0.543473	2.43125	14.3083	14.5564		376	636	742	1112
nemR	113.368	1765.41	4386.44	3370.34		1.78241	44.1656	98.8492	140.988		2004	612	463	154
nfeR	2.62692	71.4391	150.148	164.607		0.049159	2.24826	3.47439	2.71099		156	98	129	324
nhaR	19.4081	436.217	654.306	707.243		0.568989	11.8619	15.5624	9.13019		1454	711	490	1041
nikR	179.198	745.428	2496.53	3162.21		1.98439	27.3915	56.3659	31.7427		2775	473	374	1940
nimR	22.8693	399.931	795.531	612.828		0.257369	3.46938	16.6011	8.11439		2056	3215	401	1179
norR	8.1062	1274.67	1967.12	2157.99		0.162455	18.4112	40.8177	29.3256		152	112	274	158
nrdR	12.2681	362.132	830.899	886.41		0.29426	12.1419	34.8435	11.49		212	314	188	282
nsrR	15.1314	426.351	1909.2	1737.45		0.965442	50.9546	100.426	29.0708		381	114	254	624
ompR	18.1581	992.069	1605.58	1938.92		0.364356	29.4787	33.248	16.926		666	192	508	2503
oxyR	33.208	521.696	1448.97	1129.97		0.334026	8.55405	27.0595	14.4932		1845	994	764	1538
paaX	10.3654	26.4346	60.7004	302.685		2.3654	0.443569	0.944421	2.66998		325	1349	1615	3300
pdhR	13.1137	400.491	1024.64	670.655		0.744475	13.7809	44.7858	21.4696		1509	439	123	273
pepA	11.1943	31.9758	159.366	132.986		0.156305	0.574849	3.05669	1.44238		245	144	98	154
pgrR	10.341	69.1045	230.873	316.723		3.2142	4.71097	1.88928	4.46173		502	199	3280	1324
phoB	21.0815	181.653	730.618	1272.12		0.188433	3.29784	9.45755	11.9628		2817	1347	1786	2625
phoP	15.3654	1234.52	2197.4	2584.01		0.296288	132.883	36.6531	24.3997		219	127	98	312
prpR	10.3654	137.382	789.662	1251.15		0.2456	4.49278	17.6212	9.09322		154	564	413	5002
pspF	26.7106	857.724	1580.57	1425.65		0.293677	73.1338	32.1455	36.2185		1762	236	1625	1320
purR	9.57695	183.071	456.806	603.343		0.167859	4.97802	18.8786	8.84862		76	123	317	520
putA	10.26	342.099	915.334	657.574		0.984079	5.5705	21.4242	17.2134		523	306	315	2012
puuR	4.97602	33.6831	202.282	225.097		0.11283	2.25861	2.36585	2.56716		2045	155	1227	1387
pyrR	9.85141	35.4367	67.3786	48.6934		0.151048	0.387673	0.706537	0.739686		1502	1699	2247	1000
qseB	18.306	1713.36	3826.53	3257.74		0.241577	39.4255	145.398	73.8643		2930	735	182	445
rbsR	9.6029	182.716	462.04	603.939		0.187525	5.19444	17.0519	8.81095		762	330	317	866
rcdA	9.47693	180.22	332.343	366.391		0.509715	6.56935	6.85507	10.4204		328	243	395	300
rclR	10.6552	60.9223	266.246	551.971		0.3254	1.26134	3.87529	4.84537		321	1015	1516	2685
rcnR	24.8849	1387.39	3604.14	3930.87		0.407152	51.9723	74.4245	31.1714		1002	245	539	2967
rcsA	56.1092	5.64725	4.35855	5.40442		1.60193	0.2365	0.0685816	0.0887222		230	562	1985	1076
rcsB	41.5564	556.949	5203.6	2599.8		0.544679	13.1108	129.084	52.3112		2567	850	484	946
rhaS	18.0414	35.6093	48.962	49.2502		0.151635	1.49715	0.7592	0.503881		3077	539	1604	2725
rhaS	10.1984	137.875	540.339	336.436		0.118935	1.55173	11.3143	13.1948		238	219	2014	211
rob	16.2457	262.505	445.748	551.866		0.259238	13.5359	13.7031	12.2543		1083	178	223	405
rstA	34.4028	341.398	1074.13	900.568		1.72172	20.4101	77.2314	19.3524		241	116	85	687
rtcR	6.76581	28.2768	71.991	80.5826		0.0872325	0.211871	0.633426	0.642204		691	627	145	260
rutR	17.0649	267.677	1367.32	573.823		0.154096	1.96737	13.5995	6.30963		2743	4245	3506	1278
sdiA	10.3654	121.427	207.319	387.311		0.336541	2.81429	4.87806	4.1182		142	615	1341	2715
sgrR	18.4441	12.5534	38.7	90.7894		0.144329	0.228488	1.06342	0.87778		2896	892	748	2095
slyA	21.5619	36.7678	146.923	637.755		0.264862	0.644864	3.24931	10.5538		2477	1514	657	855
soxR	17.737	1278.32	5826	6940.63		0.851877	61.7489	260.378	145.019		296	302	212	763
soxS	15.1236	16.2421	21.4722	14.4793		0.163719	0.268392	0.275891	0.447421		2755	674	1432	306
stpA	28.3384	2400.08	2867.69	2098.4		0.805395	33.7262	53.7527	29.4646		503	1210	653	1073
sutR	25.8935	158.279	188.461	286.559		0.37389	13.156	42.3263	18.8729		794	133	51	124
tdcA	2.37166	8.35911	1.04031	2.88244		0.0564436	0.158774	0.0537938	0.10903		2214	853	718	1208
tdcR	10.4743	341.686	912.841	660.078		1.09864	7.99299	17.1102	16.6807		57	433	568	405
torR	32.7035	1321.12	3377.21	3197.14		0.388539	23.3755	53.1077	35.5785		2165	1040	854	1406
treR	25.9132	139.209	861.09	457.031		0.337828	1.5023	12.6212	9.85306		1860	2042	984	534
trpR	32.5431	1103.89	2585.97	1080.39		0.40744	24.1437	59.9826	27.4581		1194	966	533	869
tyrR	12.2072	184.735	400.167	816.432		0.282992	4.249	7.12709	5.43917		236	221	574	254
uhpA	10.2011	138.255	539.32	335.016		0.106956	1.64037	12.0107	10.9237		2438	2190	330	321
uidR	13.2016	736.013	768.338	2096.49		0.147892	30.5257	44.0758	21.5415		2182	172	843	1988
uvrY	23.514	47.1854	54.5346	55.3654		0.159631	0.796771	0.916564	0.3251		3686	1002	1376	308
uxuR	43.0222	72.3041	364.59	519.085		0.873427	1.57157	5.90599	4.65671		783	631	1117	2765
xapR	5.34703	55.2589	183.669	169.912		0.0385722	9.65768	3.60405	1.71708		255	601	258	1252
xylR	168.083	275.986	2062.72	2089.35		2.18916	17.6783	61.9563	65.324		1446	1057	1881	325
yafQ	6.75496	28.309	71.9287	80.7854		0.084669	0.243082	0.744076	0.69526		1639	2767	1782	2606
ydeO	12.2524	51.3762	194.958	95.666		0.131346	2.7989	3.96506	4.55198		1723	272	474	274
yeiL	8.47704	114.997	229.669	206.665		0.88528	2.46078	6.58608	3.43998		943	785	331	592
yjjQ	11.1818	31.9737	159.682	133.675		0.107114	0.602149	3.15	1.75957		2054	1044	599	1059
yoeB	8.89262	58.3735	120.061	130.652		1.71608	2.77679	3.63558	1.88824		402	325	812	268
yqhC	10.546	742.617	1289.15	2493.06		0.321	31.1634	19.1849	26.0564		365	208	1373	2581
yiaJ	10.3654	1070.43	2738.4	2665.26		3.254	21.6908	44.1585	29.7406		845	589	1020	1585
zntR	20.6526	334.337	872.912	689.688		0.209727	6.31012	20.9496	12.9242		1910	773	404	1117
zur	52.4941	66.6189	443.15	1044.46		0.562811	3.88041	9.85738	19.2407		2566	384	1399	1041

## Sheet: Description
	Measurements	Experiment
Fig1D-2D-2E-3B	Microscopic mCherry measurement for different library strains	to get the TF copy number
