# Supplementary material for: Tunable transcription factor library for robust quantification of regulatory properties in Escherichia coli
Source: Mol Syst Biol. 2022 Jun 13;18(6):e10843. doi: 10.15252/msb.202110843 (PMC9189660; doi:10.15252/msb.202110843)
Supplement: Supplementary file 4 — Source Data for Figure 2 [file MSB-18-e10843-s001.xlsx]

## Sheet: SD Fig 2B-2C
Strain Name: ArgR					Strain Name: AscG					Strain Name: CysB					Strain Name: GadE					Strain Name: ZntR					Strain Name: FucR					Strain Name: LacI					Strain Name:RcsB					Strain Name: GalS
Number of cells analyzed: 731			Trial 1		Number of cells analyzed: 841			Trial 1		Number of cells analyzed: 1236			Trial 1		Number of cells analyzed: 1045			Trial 1		Number of cells analyzed: 463			Trial 1		Number of cells analyzed: 457			Trial 1		Number of cells analyzed: 994			Trial 1		Number of cells analyzed: 938			Trial 1		Number of cells analyzed: 933			Trial 1
v=1972.89					v=735.4					v=1149.4					v=311.1713					v=783.9420					v=375.3670					v=370.4180					v=1712.6					v=386.454
Sum of fluorescence	Difference in fluorescence	Standard error in sum	Standard error in difference		Sum of fluorescence	Difference in fluorescence	Standard error in sum	Standard error in difference		Sum of fluorescence	Difference in fluorescence	Standard error in sum	Standard error in difference		Sum of fluorescence	Difference in fluorescence	Standard error in sum	Standard error in difference		Sum of fluorescence	Difference in fluorescence	Standard error in sum	Standard error in difference		Sum of fluorescence	Difference in fluorescence	Standard error in sum	Standard error in difference		Sum of fluorescence	Difference in fluorescence	Standard error in sum	Standard error in difference		Sum of fluorescence	Difference in fluorescence	Standard error in sum	Standard error in difference		Sum of fluorescence	Difference in fluorescence	Standard error in sum	Standard error in difference
8.31761e+06	9835.25	70.445	958.566		4.78058e+06	3189.99	72.4109	1132.18		1.01792e+07	6303.45	68.6568	1121.95		216501	399.957	68.5079	473.667		465145	1109.8	73.0753	367.892		661855	1428.64	72.8469	638.367		779564	206.65	67.6264	468.683		7.99883e+06	20534.1	66.1721	614.131		4.29507e+06	8825.02	64.6239	658.497
7.81996e+06	13678.5	72.7925	953.008		578374	3504.79	70.6753	342.104		1.57204e+06	7659.04	66.5457	568.772		122423	446.888	75.0733	530.434		722142	1407.38	72.6751	835.114		487798	2226.42	68.5018	524.811		30241.2	372.579	67.1472	234.962		5.0906e+06	26272.6	71.2127	1096.76		5.37534e+06	9343.02	69.8749	978.589
4.49156e+06	15666	70.1712	719.025		1.61261e+06	3762.83	68.9686	397.049		1.0428e+07	8043.52	67.9522	1057.99		132494	486.238	70.0595	446.071		4.6629e+06	2162.73	72.3187	1168.87		665168	2608.95	68.8779	555.137		396897	467.222	73.8834	418.028		1.75599e+08	33927.2	69.5557	2386.66		1.31571e+06	10243.9	70.9519	369.301
2.38575e+07	18624.1	72.447	1242.51		484883	4131.28	66.3953	387.014		1.14095e+07	8981.16	66.2355	874.879		503364	608.54	66.4329	509.798		1.53545e+06	2486.14	69.6419	746.195		1.51461e+06	2798.63	65.9672	405.287		638603	648.094	66.995	479.866		2.77442e+07	36416	67.9614	1221.8		3.20654e+06	10718.9	64.9952	707.734
2.35588e+07	21837.4	70.211	1347.86		3.85943e+06	4573.48	67.5119	648.533		6.67819e+06	9766.67	67.0714	717.845		57116.7	697.099	67.6264	193.203		1.25292e+06	2768.36	68.5632	556.062		1.11531e+06	3218.37	68.1604	462.958		259084	741.994	69.1809	281.834		3.94362e+06	39657.9	74.8532	915.861		1.37957e+06	11597.7	69.612	476.918
1.95959e+07	25236.2	70.0165	678.937		2.4392e+06	5058.38	67.7569	737.895		4.39893e+06	10645.4	66.9739	690.655		172502	754	72.3475	234.452		2.18029e+06	3272.93	71.5791	786.216		397209	3527.13	70.993	413.815		302840	844.352	71.0282	472.623		6.48111e+07	42492.1	67.8663	1258.76		492630	12757.6	63.62	315.342
2.62484e+07	30205.7	70.6447	1403.67		2.26677e+06	5422.1	69.7137	521.171		8.63391e+06	11486.9	65.3867	726.101		117253	866.752	64.2417	306.559		2.68221e+06	3645.73	70.6045	522.365		1.07882e+06	3794.49	69.0257	653.978		458518	943.435	69.7875	530.209		1.0841e+07	46233.6	71.007	1340.58		4.08354e+06	13789.8	58.6799	702.865
1.73095e+07	35803.7	72.3339	1214		2.68958e+06	5871.77	68.9824	602.51		3.49938e+06	12679.7	67.3209	662.677		366366	946.861	69.8708	439.436		752080	4065.57	71.2946	499.561		729828	4073.05	69.0685	564.678		492593	1046.45	70.9037	490.585		1.53695e+07	49678.5	68.9964	1206.83		868722	14933.6	66.3953	623.55
3.28941e+07	40412.5	72.3387	1265.21		1.33097e+06	6535.63	69.2047	473.275		7.0881e+06	13635	68.7508	813.582		388189	1060.39	69.5027	498.086		991198	4775.73	68.1778	596.705		1.11024e+06	4363	67.4413	800.402		389600	1172.73	70.1297	498.899		3.49708e+07	54177.5	71.003	1896.42		9.77393e+06	16037.8	66.0513	956.187
4.74735e+07	48121.9	72.1595	1358.31		3.79112e+06	7071.8	70.2578	791.098		1.00856e+07	15041.7	66.3818	764.414		274194	1169.78	72.4655	471.612		1.71597e+06	5439.76	68.369	631.864		2.12866e+06	4681.85	70.9902	796.209		440841	1334.53	70.237	613.117		7.46234e+07	57693	70.2745	1810.95		5.09472e+06	17451.1	65.378	556.475
3.14799e+07	55522.6	72.589	1296.22		3.24193e+06	7707.83	68.8799	414.763		7.73464e+06	16178.1	67.8366	799.289		203741	1333.4	69.0125	347.156		1.86247e+06	6164.1	70.8438	541.244		1.6612e+06	5069.37	71.0282	737.188		262774	1484.32	69.814	437.64		4.29505e+07	62291.6	72.5666	1277.09		6.1737e+06	18847.1	65.5571	829.085
2.96682e+07	65202.8	71.2131	1194.54		2.48456e+06	8384.22	69.8117	609.616		9.87303e+06	17808.9	69.2717	821.856		383326	1490.39	70.445	528.938		1.63214e+06	7065.92	70.0918	607.072		1.47671e+06	5420.27	71.3392	628.894		348750	1681.18	70.8742	412.053		4.46152e+07	68579.8	73.6164	2026.74		7.07098e+06	20224.7	68.3515	991.233
9.97714e+07	77197.1	71.2284	2129.54		3.58131e+06	9224.37	67.8338	853.856		1.32387e+07	19432.8	67.6766	1003.79		481935	1647.42	68.4428	506.521		2.20317e+06	7963.18	71.5082	755.821		1.25516e+06	5970.18	70.1487	578.367		593319	1886.97	71.239	580.18		3.63003e+07	73897.4	73.5739	1414.39		5.19665e+06	21896.6	68.485	774.047
8.91006e+07	89805.3	71.448	1539.41		5.15502e+06	10065	69.046	718.684		1.32934e+07	21328.9	68.3831	951.659		231904	1836.14	68.3511	397.041		3.81226e+06	9201.89	70.1237	793.03		3.98626e+06	6384.9	71.6428	762.853		417273	2128.88	72.0853	472.286		2.66454e+07	80014.2	68.4471	883.228		6.52161e+06	23462.8	67.0308	1084.82
1.21547e+08	103541	70.6676	1845.12		5.35462e+06	10908.7	69.9154	876.008		1.50628e+07	23168	67.6634	1068.17		276422	2061.62	70.3712	414.463		7.39647e+06	10457.3	71.7693	768.338		3.13593e+06	6833.32	70.3583	554.233		276426	2376.88	70.7997	435.917		1.66377e+08	87433.6	70.8431	2294.41		9.98039e+06	25439.8	64.2262	1024.94
2.04494e+08	121875	71.6527	2045.35		3.53026e+06	11801.9	68.7326	926.663		9.69002e+06	25053.7	68.7317	1035.44		290675	2273.48	70.1264	412.251		6.88906e+06	11884.5	72.4655	541.657		1.26794e+06	7373.93	70.3	631.675		777242	2696.32	71.5114	603.777		8.6294e+07	92608.6	71.4609	2568.56		1.71035e+07	27388.3	67.1317	1159.63
6.40004e+07	144058	67.9973	1399.32		3.64491e+06	12925.8	71.7147	699.583		1.83139e+07	27359.4	67.6316	1070.38		256868	2540.96	70.5016	406.656		3.39142e+06	13370.8	71.0223	1018.5		3.34791e+06	8000.39	73.0773	766.05		647810	3045.46	71.5607	492.643		1.03222e+07	101508	71.2741	1135.58		9.08341e+06	29901.4	70.7336	956.581
1.72426e+08	166989	71.416	2303.92		9.02175e+06	14110.1	70.9996	757.265		2.02853e+07	29876.3	69.4825	1158.88		421704	2824.07	70.0137	455.572		8.94168e+06	15498.7	72.3736	951.273		1.8668e+06	8632.25	69.3312	698.785		678013	3395.74	72.7353	782.355		1.35584e+08	110982	73.5964	2568.4		1.33446e+07	32306.9	64.9769	1005.89
3.0355e+08	192753	70.827	2288.94		4.54241e+06	15390.1	68.3824	729.504		2.08433e+07	32792.5	70.1862	1240.33		594277	3136.67	70.0195	487.264		8.89907e+06	17632.7	71.9122	1115.34		1.59248e+06	9228.35	72.6544	597.437		1.06555e+06	3837.74	72.0206	624.268		4.09718e+08	119772	67.1007	3818.49		1.17367e+07	34479.8	67.8988	1358.02
3.07716e+08	228032	70.2739	2736.77		7.05531e+06	16739.5	71.2085	857.875		3.31946e+07	35748	69.1504	1356.41		497371	3517.38	71.5161	350.059		6.33181e+06	20211.3	72.612	1338.87		3.13949e+06	9941.8	73.9776	724.209		809374	4284.11	72.8636	549.984		1.75792e+09	138481	69.3253	3389.49		7.88698e+06	37745.7	68.0345	966.987
1.60069e+08	261173	68.5453	2140.27		6.93879e+06	18233.6	68.2334	930.175		4.51484e+07	39258	68.5526	1246.52		713219	3932.47	70.9917	496.921		1.4238e+07	23295.9	68.8477	1073.71		2.33514e+06	10589.3	69.4838	492.887		634661	4810.77	72.4463	525.511		9.04055e+07	152165	66.7692	1546.98		2.61647e+07	40334.1	68.9108	1085.58
5.04472e+08	312072	69.7675	3071.72		8.65205e+06	20076.6	67.9747	836.389		4.38162e+07	42651	69.2318	1374.49		1.71528e+06	4464.42	69.9116	601.272		1.93312e+07	25921.9	76.1052	1046.23		2.58141e+06	11408.8	70.2816	642.208		657040	5372.16	72.9916	515.716		8.85141e+07	162437	68.6861	2129.48		1.5435e+07	43774.4	69.8798	1094.26
4.2902e+08	360411	70.3576	2490.48		6.57922e+06	21624.7	72.6292	1102.03		4.25169e+07	46581.8	69.8651	1627.26		864109	5004.29	72.6042	575.517		8.50566e+06	29527.5	69.4118	1115.51		2.41216e+06	12544.6	73.1813	946.606		2.22879e+06	6076.02	74.1757	677.745		9.78891e+07	177337	70.5691	2240.39		1.79646e+07	47344.4	70.9119	1009.92
4.63696e+08	423470	69.9886	2710.46		1.2897e+07	23590.6	69.359	1096.08		5.13631e+07	51089.7	68.8275	1390.41		1.47275e+06	5527.37	70.8184	594.916		1.62492e+07	35297.5	70.9636	1089.51		3.82261e+06	13444.5	72.059	972.115		2.90319e+06	6856.82	73.3888	1149.77		1.39843e+08	192714	66.3383	2150.6		2.04505e+07	51051.9	66.1902	1274.25
9.30832e+08	490998	69.1938	3573.02		9.81421e+06	25908.4	69.7557	1040.79		4.14243e+07	55109.1	70.3278	1307.52		773445	6114.78	70.5208	659.038		2.05526e+07	44882.7	67.9982	1641.47		5.76659e+06	14467.1	70.2343	896.465		2.0077e+06	7603.26	74.2428	770.475		3.7263e+08	207553	70.3607	2934.26		2.72912e+07	54914.3	67.0808	1334.33
3.66581e+08	574417	72.059	2754.06		9.58288e+06	28204.3	69.1272	1011.58		4.85171e+07	60239.8	68.8004	1348.32		2.92989e+06	6885.66	69.6707	652.119		8.22469e+07	95295.4	74.5207	1346		9.44231e+06	15534.5	70.9665	836.995		1.51428e+06	8580.11	69.6539	886.699		2.2183e+08	224310	73.3314	3057.12		2.12637e+07	60056.3	70.5663	1243.63
5.28632e+08	667509	71.3048	3197.15		2.01601e+07	30783.3	68.5711	1315.61		5.0772e+07	65713.1	70.312	1733.92		1.51056e+06	7808.86	74.6492	641.746		1.01222e+08	126454	69.5821	1627.97		4.25944e+06	16537.7	68.972	1022.78		1.92932e+06	9793.22	74.0768	752.314		2.72412e+08	245108	68.0368	1769.34		1.91249e+07	64337.1	68.9412	1399.94
8.65287e+08	797523	71.3598	3076.78		2.68744e+07	33375.8	71.0148	1359.97		1.5289e+08	71743.2	70.7372	2283.92		2.75261e+06	8578.55	67.8356	533.575		9.2254e+07	247271	66.9826	1599.9		6.17226e+06	18118.2	69.1474	1162.1		5.37013e+06	10903.7	70.4699	1011.15		2.36791e+08	264067	69.9285	2645.84		1.65359e+07	70259.2	68.416	1077.28
6.53092e+09	926628	72.2807	4271.35		5.5524e+06	36556.6	69.9336	928.226		2.93378e+07	78885.7	72.1784	1275.64		1.52122e+06	9510.26	73.5969	539.558		2.0642e+10	292706	69.3782	11123.4		4.82355e+06	19299	76.8245	523.118		4.16172e+06	12315.2	72.9171	868.806		2.30577e+08	286019	71.1626	2366.18		3.32392e+07	75885.6	70.2114	1425.4
7.67952e+10	1.08182e+06	71.7033	9732.59		4.12578e+07	40088.8	72.1256	2078.86		8.82167e+07	85579.6	70.9137	1653.02		2.93649e+06	10562.5	69.9861	772.86		1.03175e+09	312701	71.7635	4097.28		9.65152e+06	20903.3	72.2899	805.242		5.90924e+06	13619.9	72.1665	887.581		8.63202e+08	309957	67.0851	3959.68		2.26538e+07	81684.9	69.0857	986.714
2.24395e+09	1.2598e+06	71.4089	2967.08		1.70454e+07	43743.7	69.3926	947.027		5.88342e+07	93472.3	69.2933	1447.1		1.63036e+06	11667.7	70.2933	501.993		4.43112e+08	364923	72.655	2505.74		1.43013e+07	22729.8	71.0035	627.913		6.91278e+06	15586.8	71.8511	998.104		3.97036e+08	339329	66.6733	2685.83		1.82905e+07	87925.3	68.3465	1122.3
2.56202e+09	1.46684e+06	71.2466	3654.88		3.88993e+07	47864.4	69.3301	1324.32		1.26897e+08	101843	68.8498	1687.16		4.46494e+06	13251	70.482	618.88		1.38195e+08	420626	70.4881	1715.25		2.73385e+07	24558.9	70.799	877.591		5.67961e+06	17510.5	73.2803	978.435		4.09934e+08	360735	68.8085	2815.38		3.34716e+07	94836	69.4068	1374.96
2.89808e+09	1.72693e+06	73.5141	3997.12		2.42758e+07	51790.8	69.8928	1414.1		5.51726e+07	109797	68.142	1352.53		3.31962e+06	14946.6	70.5416	773.063		1.06297e+08	478322	71.3593	1657.74		1.96423e+07	25741.2	75.0056	1275.55		8.11691e+06	19676.8	68.8684	1035		5.50558e+08	393591	70.0561	3640.93		3.68713e+07	102098	68.8626	1474.77
7.04471e+09	2.02609e+06	71.0131	4845.01		1.56782e+07	56554.6	69.025	913.925		7.76196e+07	121279	68.8961	1715.61		4.86299e+06	16738.5	72.0905	855.7		6.89711e+08	539143	70.9969	2755.78		7.28044e+06	28261.2	73.5935	999.739		9.83344e+06	21977.1	74.1676	1241.53		5.19728e+08	423586	71.5067	3056.11		5.17001e+07	110561	69.8875	1582.52
2.36851e+10	2.36286e+06	70.4676	7081.57		3.15809e+07	61143.4	71.4304	1633.34		1.67414e+08	133223	69.6671	2429.86		4.33387e+06	18316.6	68.6463	922.069		3.01586e+08	635400	72.8507	2173.56		1.34925e+07	29704.7	73.8495	1400.96		1.74626e+07	24873	70.1557	1164.06		8.07991e+08	460562	68.7289	3171.67		3.85098e+07	119836	68.403	1414.74
2.09313e+11	2.79232e+06	70.467	10818.8		3.2328e+07	67542.8	68.6708	1380.92		2.52121e+08	144432	70.5219	1335.91		2.76881e+06	20615.7	70.6467	608.888		1.18829e+09	715423	71.152	3428.62		5.23956e+07	32863.6	75.0067	1780.57		1.11965e+07	28051	71.7569	1004.97		7.79907e+08	499554	70.8598	3691.41		4.8118e+07	130040	70.9832	1634.65
1.41842e+10	3.23883e+06	71.5429	7604.32		2.95575e+07	73378.1	66.6913	1334.84		1.17968e+08	157253	69.4532	1879.23		6.06018e+06	22963.8	69.7869	1071.05		1.55492e+09	813221	68.1447	4009.97		1.24867e+07	40363.2	71.7635	986.401		2.26031e+07	31181.4	72.7386	1413.48		1.20019e+09	539390	66.3195	3899.07		4.63676e+07	140808	68.0782	1643.51
1.6327e+10	3.73837e+06	69.4825	5122.41		4.30559e+07	80585.3	69.6742	1581.92		2.0193e+08	173089	69.2666	2552.48		6.53149e+06	25875.5	69.3136	677.736		2.37768e+09	924648	73.1178	4302.03		4.33645e+07	51319.9	72.0763	1222.79		1.40864e+07	34817	75.5166	1905.52		1.00069e+10	586496	67.9672	4437.33		6.55699e+07	151308	68.8148	1832.24
1.87048e+10	4.38595e+06	71.9548	5522.44		3.15998e+07	87203	67.2054	1665.93		1.6688e+08	185832	74.2518	2332.29		6.37965e+06	28749.4	70.4458	925.217		3.75274e+09	1.0658e+06	72.9222	4406.65		6.67599e+07	93492.2	76.5425	2069.24		2.93552e+07	39310.9	75.519	1631.64		1.15097e+09	628363	68.4288	3539.96		4.73715e+07	164028	70.4071	1324.42
3.63844e+10	5.07186e+06	74.81	8387.24		2.70844e+07	93823.2	69.4982	1044.76		3.46085e+08	207609	70.9734	2726.64		1.05462e+07	31991.9	71.4349	951.036		1.68916e+09	1.20147e+06	72.2928	3544.52		2.19565e+08	107374	76.6268	2560.86		2.64044e+07	44429.3	72.7882	1317.33		1.11983e+09	691294	70.6362	3112.14		7.60516e+07	176537	70.3687	1902.99
4.63387e+10	6.03752e+06	72.8297	7008.64		7.1385e+07	102549	68.7568	1390.21		1.71927e+08	220193	70.5917	1562.58		1.69626e+07	35677.3	70.7107	1170.8		2.22136e+09	1.38051e+06	74.1472	3897.24		8.2438e+06	115634	70.7902	758.922		1.87746e+07	50106.9	73.2917	1652.96		1.57518e+09	740826	69.5887	2981.93		1.13608e+08	189030	73.6313	2277.58
1.7373e+11	7.14529e+06	72.8583	14345.3		5.78868e+08	112934	70.4095	4288.44		2.50908e+08	243683	71.6705	2461.76		2.17726e+07	39868.5	70.456	2090.17		3.79819e+09	1.53678e+06	75.185	4407.36		5.0626e+07	121574	71.9954	1282.48		4.14014e+07	57131.6	73.2267	1178.3		1.26515e+09	807599	70.9339	3595.78		7.84595e+07	207535	70.1724	1751.15
					6.3694e+07	122206	73.6206	1769.14		1.41303e+08	270198	68.972	1685.46		1.31476e+07	44756.2	71.5461	1271.56							6.5454e+07	142530	67.8917	1111.42		6.58953e+07	71074.2	76.2561	1251		3.33115e+09	870258	69.8728	5545.86		1.13519e+08	222972	70.7231	2325.73
					2.11687e+08	130334	70.1783	1967.5		3.84465e+08	287343	70.4526	2235.42		1.6672e+07	49173.5	75.8009	1521.77							1.46605e+08	169349	75.2092	1734.03		5.98358e+07	79786.7	75.1914	2704.97		3.25472e+09	936981	72.044	6095.78		1.5121e+08	239091	72.5185	2086.44
					3.04427e+07	159655	71.0868	1238.94		4.8278e+08	312287	75.2164	3276.82		1.00664e+08	55549.3	70.693	1822.07							1.39926e+08	180225	74.2069	3234.56							2.06289e+09	1.02177e+06	68.9735	4356.44		2.40577e+08	259844	71.786	2180.14
					8.19276e+07	173789	67.8823	1870.54		3.88312e+08	346456	71.7577	2442.28		1.66765e+07	62541.6	69.2654	880.51							1.04891e+08	195750	77.696	1898.59							3.48931e+09	1.10667e+06	70.8299	4676.06		1.40921e+08	281418	70.5711	1623.71
					1.54424e+08	223905	71.2858	1925.52		4.28523e+08	376736	70.4494	1990.52		1.52842e+07	70398.2	69.7528	1021.28							4.00858e+07	240552	75.7298	2187.15							3.03672e+09	1.20345e+06	70.3932	5597.3		4.57954e+08	300286	66.0076	2883.34
					1.81944e+08	271651	74.6213	2455.35		3.72736e+08	414193	67.6849	2398.33		3.08176e+07	77238.5	69.2219	1127.92																	3.74865e+09	1.29682e+06	67.6803	4677.01		2.24465e+08	327922	72.1617	3217.37
					2.16507e+08	293411	72.5849	2508.07		5.09832e+08	451293	69.3876	2364.99		6.95065e+07	85152.4	69.4046	1971.92																	5.84009e+09	1.40606e+06	69.3599	6378.99		1.34246e+08	353549	72.1717	1450.13
					2.81907e+08	329430	68.6416	3233.29		8.09641e+08	495147	73.3144	4927.69		5.70808e+07	96051.9	71.8429	1703.95																	3.31063e+09	1.52007e+06	68.495	4497.78		1.8647e+09	381517	73.5315	7261.14
					1.96672e+08	350544	69.8346	1962.63		5.85984e+08	532462	70.12	3467.47		5.34553e+07	107988	72.4196	1537.82																	4.9956e+09	1.64902e+06	69.4749	5740.17		2.61251e+07	441684	75.244	1234.37
					3.71897e+08	381842	73.2524	2952.95		6.06851e+08	579876	71.2422	2475.36		5.149e+07	118865	70.209	1583.6																	6.41454e+09	1.79075e+06	71.6741	6270.95		3.619e+08	473583	73.53	2609.44
					7.12521e+08	410393	74.027	3698.89		1.6799e+09	635387	70.1576	3762.55		7.29944e+08	134014	72.1532	3057.02																	4.74214e+09	1.92954e+06	70.926	4155.38		8.65921e+08	708142	73.0839	3141.77
					1.18342e+08	446634	72.4511	2006.61		1.22948e+09	690433	70.3562	3135.52		8.52989e+07	149927	70.7523	1924.88																	6.89457e+09	2.09559e+06	68.3008	3512.88
					1.13308e+09	496703	73.8072	4303.78		1.23873e+09	741884	72.3418	2609.63		5.34411e+07	164245	74.6711	1383.46																	1.67388e+10	2.27279e+06	73.5036	10400.6
					2.07194e+09	530852	72.4914	4932.55		5.25699e+08	828146	70.8167	2824.98		1.20273e+08	185608	71.0634	2175.69																	1.14096e+10	2.4242e+06	74.3976	7622.36
					2.27908e+08	574667	78.3673	2335.42		1.56768e+09	906876	69.4742	2878.97		1.44717e+08	207647	71.7735	1894.7																	4.2003e+09	2.69446e+06	71.7548	3604.1
					1.07589e+09	631932	73.598	3037.74		5.96985e+09	992695	70.7342	6188.44		9.13204e+07	231251	74.7507	2048.95																	1.05506e+10	2.87324e+06	74.5352	5796.83
					1.49348e+09	696562	78.6183	3710.59		2.38347e+09	1.07702e+06	71.8928	2901.15		3.52062e+08	256454	73.9557	2416.71																	1.73426e+11	3.10295e+06	75.6197	22308.9
					1.87492e+09	834794	67.2681	3579		1.61309e+09	1.15664e+06	68.1469	4397.31		6.13152e+07	295881	75.2282	1507.88																	1.80079e+10	3.33342e+06	75.41	8155.43
					2.38557e+09	905152	69.7017	4355.83		4.45638e+09	1.28539e+06	73.1836	4465.53		1.55775e+08	315160	75.0407	2239.42																	1.75223e+10	3.59781e+06	77.2118	7403.28
					1.03658e+09	985172	71.7403	2635.98		9.97618e+08	1.41219e+06	69.1963	3391.49																						2.72662e+10	4.25869e+06	77.5113	5846.39
					1.92512e+09	1.07553e+06	71.7403	5213.51		1.49778e+09	1.52747e+06	72.0185	2438.15
					2.59125e+09	1.159e+06	70.1348	3940.82		2.15834e+09	1.65038e+06	69.3261	3033.95
					2.71977e+09	1.28819e+06	73.6392	3670.28		4.87526e+09	1.82498e+06	72.1873	2828.74
					3.42316e+09	1.39492e+06	72.4677	4266.92		3.83323e+09	1.98455e+06	69.5641	5062.66
					2.14782e+09	1.54405e+06	72.3084	4146.41		2.27769e+09	2.1585e+06	66.1102	2786.77
					3.20707e+09	1.65355e+06	73.2632	3759.62		3.09877e+09	2.3394e+06	67.5925	4242.4
					3.84837e+09	1.78534e+06	73.448	4117.49		4.56338e+09	2.54545e+06	72.385	3245.26
					6.40448e+09	1.93896e+06	75.8382	4695.71		1.01983e+10	2.82612e+06	74.2708	6149.84
					5.05381e+09	2.14578e+06	74.235	4337.89		1.10478e+10	3.07357e+06	71.8723	5873.84
					4.43665e+09	2.32805e+06	80.9074	2412.74		6.42396e+10	3.3236e+06	68.7023	8319.7
										4.85554e+09	3.6259e+06	74.9036	4068.16
										1.90392e+10	3.96663e+06	72.1803	3300.19
										1.10193e+10	5.26998e+06	71.2156	2909.99
Strain Name: ArgR					Strain Name: AscG					Strain Name: CysB					Strain Name: GadE					Strain Name: ZntR					Strain Name: FucR					Strain Name: LacI					Strain Name:RcsB					Strain Name: GalS
Number of cells analyzed: 671			Trial 2		Number of cells analyzed: 1045			Trial 2		Number of cells analyzed: 104			Trial 2		Number of cells analyzed: 332			Trial 2		Number of cells analyzed: 171			Trial 2		Number of cells analyzed: 135			Trial 2		Number of cells analyzed: 317			Trial 2		Number of cells analyzed: 222			Trial 2		Number of cells analyzed: 1169			Trial 2
v=1638.6					v=1029.8					v=906.4624					v=269.89					v=741.37					v=262.1846					v=316.7997					v=1278.9					v=456.9606
Sum of fluorescence	Difference in fluorescence	Standard error in sum	Standard error in difference		Sum of fluorescence	Difference in fluorescence	Standard error in sum	Standard error in difference		Sum of fluorescence	Difference in fluorescence	Standard error in sum	Standard error in difference		Sum of fluorescence	Difference in fluorescence	Standard error in sum	Standard error in difference		Sum of fluorescence	Difference in fluorescence	Standard error in sum	Standard error in difference		Sum of fluorescence	Difference in fluorescence	Standard error in sum	Standard error in difference		Sum of fluorescence	Difference in fluorescence	Standard error in sum	Standard error in difference		Sum of fluorescence	Difference in fluorescence	Standard error in sum	Standard error in difference		Sum of fluorescence	Difference in fluorescence	Standard error in sum	Standard error in difference
5.94016e+07	131621	77.4726	1807.98		1.81588e+07	7842.51	65.7774	1859.94		3.30625e+07	79929.6	70.4154	1975.25		702999	954.798	69.5629	606.29		1.29552e+06	2812.54	68.2202	548.525		1.27464e+06	3762.74	70.4628	615.594		272706	425.922	72.5488	291.932		3.11818e+07	50974.2	71.1571	1274.62		1.98936e+06	5469.35	64.1872	838.529
2.25836e+08	161628	72.3303	2524.91		2.14336e+07	10744.6	72.111	701.63		5.67737e+07	95310.1	65.0096	1290.49		43260.2	1191.01	72.904	201.44		968006	3227.5	68.0196	421.742		572171	4069.83	69.6509	333.171		138824	835.119	66.8581	411.854		2.04507e+07	54381	71.5804	1477.67		1.19186e+06	6376.67	71.5978	455.085
1.77229e+08	185824	71.0018	3264.81		1.01917e+07	14288	70.5762	745.392		5.33608e+07	128200	71.3092	1126.66		149447	1303.05	69.4892	197.468		1.55163e+06	3956.83	71.5192	693.507		2.32605e+06	5049.29	75.5447	1012.67		640553	923.492	72.1853	627.756		7.26823e+07	70478.6	74.8331	2706.39		1.50436e+06	6788.69	72.612	607.549
2.53168e+08	205891	74.6743	3170.67		1.5973e+07	15153	72.2265	825.543		9.69259e+07	197513	65.8154	1760.87		896428	1402.61	69.1014	645.636		1.72681e+06	4724.35	66.4455	654.448		1.55078e+06	5331.24	69.0048	496.145		403644	1014.51	68.6537	458.61		5.07124e+06	78293.4	70.3681	1040.39		476826	7426.27	71.5192	510.573
1.69132e+08	237674	66.2822	1477.69		1.57251e+06	16974.6	61.9005	379.336		2.66001e+08	443884	68.4471	2932.9		435161	1537.33	70.0857	574.335		2.23983e+06	5487.87	70.2269	790.591		1.41021e+06	6311.65	75.0666	633.312		272864	1157.79	72.3257	363.248		1.31876e+08	149139	72.7324	1301.38		397762	7686.18	58.3809	434.788
9.45754e+07	249411	71.3162	1504.37		2.46772e+06	18896.5	68.1868	503.648		9.75674e+07	534767	70.3799	1686.17		312588	1692.19	65.7457	402.147		2.2268e+06	6189.12	71.3933	463.425		8.07127e+06	6713.62	67.5555	1006.74		228172	1324.77	69.2369	466.013		1.50105e+08	184713	68.0686	3484.38		2.91143e+06	8476.72	66.8207	1095.28
2.5309e+08	279143	68.9021	1653.7		3.40398e+07	21224.2	69.4674	1713.1		3.02341e+08	651374	69.2098	2130.73		86145.2	1864.7	68.7629	407.599		2.08696e+06	7222.76	72.3395	733.675		1.79276e+06	7139.22	72.2842	556.186		180001	1447.71	67.4092	525.973		3.696e+07	218623	74.4312	1944.94		440467	8955.42	69.9643	599.018
1.43156e+08	300095	65.5235	2357.88		2.54756e+07	23341.2	67.6593	1049.93		6.10577e+09	789044	71.927	3968.45		120682	2032.31	67.2495	284.521		2.58578e+06	7803.08	70.406	786.228		495838	8473.83	70.899	338.761		435550	1658.4	69.2755	482.036		2.16377e+08	257315	69.1496	3279.94		1.8501e+06	9565.37	63.1664	464.614
3.86165e+08	312709	65.8027	2640.57		9.01168e+06	25599.7	71.4773	1081.51		6.17545e+08	2.41851e+06	66.5582	2395.8		353933	2244.58	70.3562	447.214		2.56973e+06	9306.27	69.4478	836.354		1.52416e+06	8858.2	68.1542	479.521		313350	1882.16	70.2567	618.682		3.11372e+08	270753	69.9821	1241.24		6.09466e+06	10443.8	68.6861	890.882
2.73739e+08	333201	71.3326	2987.07		2.80492e+07	27920.6	67.1459	1274.26		5.90169e+09	2.88492e+06	70.2585	6223.69		460116	2417.11	67.5771	507.764		3.8639e+06	10334.6	69.0579	673.876		1.51411e+06	9903.24	71.4143	462.931		285697	2083.98	74.4408	414.038		2.06539e+08	287396	72.5775	2500.98		1.90087e+06	11976.8	69.0816	616.328
7.29415e+08	376370	68.087	3246.83		1.44707e+07	30890.9	67.708	840.9		1.98574e+10	3.23305e+06	69.1857	4755.62		414894	2678.82	72.9897	444.151		3.42535e+06	11884.6	74.2294	566.453		1.73145e+06	10665.4	69.2098	500.66		420588	2253.67	71.2351	499.738		4.515e+08	299685	65.0128	2770.61		2.67509e+06	12808.7	70.8923	793.273
1.4358e+09	400187	67.3848	4232.12		1.23489e+07	33390.5	69.0403	906.268		1.07931e+10	4.64061e+06	70.51	5647.9		166339	3004.42	69.0923	365.526		4.76438e+06	13710.3	68.9323	1158.56		1.7582e+06	14851.8	70.0561	460.108		686700	2590.84	71.4318	551.554		7.72134e+08	379970	69.857	4207.24		2.48251e+06	13882.5	68.5333	734.65
4.7719e+08	417438	65.9773	2552.81		1.35534e+07	36506.7	68.4562	1116.33							665758	3221.74	72.7438	465.143		1.20939e+07	15387.9	75.4505	1033.83		7.19106e+06	18682.2	73.9003	652.426		783528	2902.46	69.863	525.657		7.78447e+08	443390	65	2317.28		8.89835e+06	14738.7	66.7708	654.323
6.53896e+08	449974	66.2429	2702.2		2.6924e+07	41089.2	70.3385	896.1							507170	3531.21	68.2153	379.043		1.17026e+07	29894.5	68.3252	1206.29		1.36893e+07	29289.2	71.6007	1454.96		649006	3255.28	71.5004	626.661		1.39786e+08	467392	71.1337	2032.68		7.79679e+06	15954.1	68.0074	938.966
7.60742e+08	473925	65.3629	1963.81		5.65727e+06	45892	68.5687	458.514							1.51661e+06	3930.04	70.2922	655.095		2.26717e+07	35288.2	71.4318	1224.11		6.43961e+07	141740	70.6965	1463.04		1.5421e+06	3618.61	72.0497	621.812		1.10628e+09	494303	73.1974	4290.26		4.97146e+06	17012.5	70.6298	734.957
4.84993e+08	504618	65.123	2412.32		1.74815e+07	48143	69.0742	1758.6							935510	4232.25	69.7734	714.222		2.49325e+07	44356.9	67.4537	1854.26							917710	4016.7	71.0148	546.194		2.12713e+09	551948	67.4272	5521.94		5.74912e+06	18163	67.0124	974.189
7.96445e+08	535561	66.835	2219.6		3.38862e+07	54129.1	69.7854	1536.52							378626	4707.58	73.5527	337.325		2.39705e+08	427406	71.458	2237.88							986017	4616.83	70.4563	538.194		1.4454e+08	589985	69.9166	1358.02		6.41618e+06	19749.4	70.2368	908.074
1.6485e+09	569205	64.8596	4280.16		2.41355e+07	59722.4	67.3919	1965.32							1.28255e+06	5090.6	69.7943	518.501		1.04903e+09	536633	73.6772	4156.25							509376	5021.92	75.1155	498.558		1.85465e+09	621360	70.8731	4569.88		1.02434e+07	21295.5	67.9637	1159.15
1.24324e+09	603329	65.8607	4324.97		9.59016e+07	65903.2	65.9166	1360.09							1.39063e+06	5566.01	69.0548	351.212		4.40514e+08	646025	69.9911	1311.45							466155	5665.44	74.5281	449.203		3.29338e+08	637245	69.8212	2184.61		5.52513e+06	22753.1	72.9829	1056.19
2.01799e+09	638225	69.0072	4434.24		4.29742e+07	71600.9	70.0476	1467.24							2.95268e+06	7394.47	71.7983	947.105		1.34136e+09	717282	70.4154	3582.22							7.46964e+06	6360.28	78.2783	2443.08		3.65693e+08	675488	73.5391	2519.3		5.95362e+06	24498.6	69.5689	902.83
2.03029e+09	677515	65.366	4844.9		2.99431e+07	80685.1	71.1644	1140.63							199676	8005.2	75.0333	375.135		2.04768e+09	811347	68.3792	5124.32							2.86802e+06	7108.96	70.3681	586.9		2.17419e+09	715990	67.7588	2214.18		1.088e+07	26288.4	66.6352	1081.17
1.16382e+09	721250	69.6387	3367.13		9.49723e+06	87873.8	65.5798	976.447							1.27449e+06	9117.47	74.7195	507.506		2.2581e+09	928205	72.5603	4833.2							2.33853e+06	8056.25	74.2069	1046.6		5.19755e+08	747377	67.3331	1262.14		6.72162e+06	28045.7	66.0645	923.174
1.57042e+09	762546	67.8148	3380.49		3.98309e+07	96989.4	68.4495	1341.41							4.6965e+06	10048	72.2496	1202.23		4.07356e+09	1.05823e+06	73.2949	5443.08							1.68996e+06	9016.65	75.2247	837.631		9.00043e+08	793103	74.4379	3377.34		1.42891e+07	30145.1	69.0078	1120.07
1.88507e+09	806559	66.504	4857.05		3.93777e+07	105874	67.624	1260.21							972377	10524.7	71.8853	625.129		2.57317e+09	1.2256e+06	69.27	3508.23							4.05477e+06	9968.15	71.5741	850.02		3.71522e+09	849794	71.9027	2960.73		1.53253e+07	32181.2	69.4517	978.309
1.40656e+09	860734	67.7968	4117.53		5.14168e+07	117078	67.6416	1187.61							2.16567e+06	11875.6	64.7045	493.718		4.12949e+09	1.54606e+06	76.974	4526.48							4.77756e+06	11113.1	71.1381	1033.36		2.13617e+09	890029	69.1255	4098.09		1.02433e+07	35114.9	70.1821	945.042
1.92764e+09	911582	70.448	4046.58		1.19406e+08	130690	67.2616	1750.93							7.59477e+06	13055.3	69.8152	654.349												3.2273e+06	12547.1	71.8837	968.612		3.01683e+09	939688	71.5092	5407.71		6.16863e+07	37311	68.8416	1876.46
2.2808e+09	961560	69.2554	4516.97		6.07846e+07	143832	67.4214	1327.84							5.56764e+06	14197.9	70.058	697.683												8.71252e+06	13808.1	67.7422	743.709		2.11664e+09	994728	69.2563	4716.56		1.45205e+07	40373.2	70.0222	1069.86
1.777e+09	1.02069e+06	69.1881	4380.79		1.45918e+08	157123	68.9597	1871.28							5.09814e+06	15701	68.8033	757.193												1.12612e+07	15943.4	76.2306	1261.66		3.25246e+09	1.04496e+06	73.3621	5051.83		1.04161e+07	43043.9	68.7835	988.822
3.31579e+09	1.08804e+06	70.2179	5505.04		7.06467e+07	172256	67.1406	1657.92							5.78169e+06	18871.4	64.3169	1028.34												5.04871e+06	17582.5	74.1834	1055.11		2.77176e+09	1.10714e+06	74.4983	2814.27		1.15411e+07	46253.9	67.938	1040.1
3.39282e+09	1.15564e+06	69.0735	4606.32		1.07437e+08	189928	68.1542	1430.78							3.61529e+06	20787.8	70.1783	535.168												2.68603e+06	19622.1	69.606	544.697		2.85441e+09	1.21613e+06	71.1618	5039		1.95754e+07	49677.7	69.2753	1300.68
2.2071e+09	1.22115e+06	70.5095	4277.78		1.42496e+08	208857	69.5453	1896.82							3.28119e+06	22538.2	69.9524	760.989												7.18459e+06	21701.2	74.3207	1059.84		2.47072e+09	1.44776e+06	79.362	4666.64		1.88733e+07	53518	67.7057	1359.18
3.55632e+09	1.29513e+06	69.9191	5080.23		6.69572e+07	228967	68.6256	1357.85							6.2463e+06	27197.9	65.0897	355.244												3.04477e+07	24500.5	67.9844	1580.52		5.67319e+09	1.58895e+06	69.8033	4877.88		2.05016e+07	57374.1	69.1188	1277.21
3.39286e+09	1.37183e+06	71.7968	5420.38		1.30276e+08	256195	70.3098	1817.1							1.54186e+07	29649.4	70.3811	985.6												8.88374e+06	27069.8	68.9461	1216.8		4.504e+09	1.80913e+06	70.2451	3929.35		2.29146e+07	61555.1	68.4965	1152.86
2.56219e+09	1.45743e+06	68.801	4502.77		2.73563e+08	280401	69.8107	2459.83							9.06467e+06	32995.3	71.8215	1162.75												2.93943e+07	30753.3	74.8373	1490.04		5.54871e+09	1.89967e+06	67.1379	3835.66		3.69588e+07	66017.3	68.091	1799.87
1.6906e+09	1.54135e+06	71.1211	3727.42		4.10767e+08	304495	70.8359	2593.03							1.8883e+06	35225.2	70.8237	553.432												1.78747e+07	34636.9	75.6858	2400.11		4.37277e+09	1.99813e+06	68.3667	4333.16		5.96413e+07	70960.8	68.3613	1742.83
2.3658e+09	1.6377e+06	74.174	3575.71		6.2338e+08	339738	69.4667	3312.11							7.37841e+06	39365.1	70.7166	700.3												3.44504e+07	38882.3	74.7886	1124.31							2.8111e+07	76516.1	67.6064	1283.59
4.30118e+09	1.73555e+06	68.8057	4523.1		4.51248e+08	384087	71.3162	2558.41							8.94998e+06	42746.3	69.4262	1137.38												1.15281e+07	54482.3	72.8469	550.897							4.06375e+07	82143.3	69.0173	1761.68
3.71835e+09	1.83404e+06	72.1274	5795.62		1.14818e+09	415459	67.3563	3156.28							1.91791e+07	47120.1	68.884	833.851																						3.84421e+07	88279.7	69.4158	1428.08
1.40321e+10	1.95639e+06	72.2126	8174.97		2.643e+08	449997	71.7336	1896.74							2.77117e+07	62348	70.4214	989.213																						4.26532e+07	94946.1	67.8162	1370.54
2.40801e+09	2.06681e+06	72.698	4435.47		1.42692e+08	497593	71.909	1702.2							1.64421e+07	69910.8	71.5052	1100.72																						6.57945e+07	101683	68.1508	1795.21
4.50307e+09	2.19165e+06	68.6003	4314.73		3.65819e+08	547692	67.5446	2467.77							3.99581e+07	75120.4	67.3689	1068.1																						4.44279e+07	108796	68.6294	1728.46
6.91268e+09	2.34427e+06	62.6598	6828.21		6.92165e+09	608064	70.3017	3688.44							2.50684e+07	81258.2	70.8343	1241.88																						4.08884e+07	116785	66.7231	1415.59
6.22932e+09	2.4491e+06	68.9928	5814.21		6.01363e+08	665463	68.7657	2523.68							5.69329e+07	92481.2	70.65	1332.73																						4.13016e+07	126406	69.4559	1674.89
1.09755e+09	2.58588e+06	67.9583	2230.43		6.24905e+08	729816	68.3839	2786.62							3.32608e+07	98416.8	70.8872	1345.87																						3.14726e+07	136457	68.8113	1292.36
9.12533e+08	2.92778e+06	72.7668	3784.71		5.81184e+08	803882	68.4398	2330.46							3.23167e+07	109827	70.7248	1392.44																						3.50949e+07	145617	68.5845	1397.39
2.61388e+10	4.16503e+06	76.2671	4922.45		1.46385e+09	886961	69.0744	3592.46							1.29862e+07	116444	67.6141	899.092																						6.88671e+07	154926	68.7501	1588.18
					1.86083e+09	977710	68.5748	3806.68							8.48949e+07	132108	73.5017	1670.32																						1.00211e+08	166430	68.9969	1861.4
					1.97186e+09	1.06599e+06	70.2663	3394.43							1.10036e+08	145215	71.4143	1678.37																						5.37366e+07	179155	70.6661	1632.76
					2.13441e+09	1.19161e+06	71.8284	3757.33							1.17168e+08	156675	69.5407	1601.1																						6.17197e+07	192809	70.1011	1577.92
					3.32929e+09	1.29627e+06	69.8317	4510.79							8.34036e+07	171993	71.2429	1331.44																						9.93331e+07	206588	73.2082	1749.45
					1.31169e+09	1.44124e+06	70.8334	3634.95							2.1622e+08	185713	72.033	2989.17																						1.47295e+08	223123	69.5148	1982.17
					3.97613e+09	1.58465e+06	71.4619	3777.73							1.74751e+08	206614	71.4993	1883.14																						1.50587e+08	239562	72.5102	2176.82
					3.72879e+09	1.74698e+06	70.824	5032.89							4.94149e+07	227041	78.8564	2286.32																						9.37848e+07	254531	70.4655	1969.67
					4.56812e+09	1.91656e+06	69.6039	5204.91							3.35707e+08	252474	76.1139	760.402																						1.34508e+09	277027	70.2801	1393.97
					4.82578e+09	2.11424e+06	72.8707	4768.68							4.33798e+08	267733	75.5756	3139.74																						1.25471e+08	296296	70.8255	1782.23
					8.14942e+09	2.32713e+06	71.5617	5142.09							9.71403e+07	305537	66.5019	1318.34																						1.38513e+08	317920	70.5884	1907.91
					6.52502e+09	2.53305e+06	72.7504	4419.01																																1.73166e+08	340615	71.7809	2240.04
					1.64295e+10	2.80675e+06	75.2852	5988.29																																1.49216e+08	367463	71.2259	2275.07
					1.26385e+10	3.09178e+06	75.6118	6057.8																																1.28703e+08	391108	76.6746	2090.57
					2.80105e+10	3.39535e+06	71.3355	8706.24																																1.85708e+09	491379	72.3274	3143.44
					4.8623e+09	3.73186e+06	74.8665	3360.78																																1.45443e+09	521812	65.2942	5069.12
					1.12811e+10	4.12292e+06	82.452	7622.01																																6.32636e+07	565789	73.8156	1767.67
					3.04474e+10	4.61816e+06	73.6772	15455.4																																2.39399e+09	615236	73.7677	4217.06
																																								9.29214e+08	648498	71.2273	2461.86
																																								1.56086e+09	698204	77.6101	4971.4
																																								6.51492e+08	875417	71.3559	2005.42
																																								1.6968e+09	948594	72.0156	4344.87
																																								4.94711e+09	1.08056e+06	74.458	5595.55

## Sheet: Sheet2
	Measurements	Experiment
Fig2B-2C	Sum and difference in fluorescence of different daughter cells	to get the calibration factor
