# Supplementary material for: Tunable transcription factor library for robust quantification of regulatory properties in Escherichia coli
Source: Mol Syst Biol. 2022 Jun 13;18(6):e10843. doi: 10.15252/msb.202110843 (PMC9189660; doi:10.15252/msb.202110843)
Supplement: Supplementary file 5 — Source Data for Figure 3 [file MSB-18-e10843-s005.xlsx]

## Sheet: SD Fig 3A-3B
	mean of normalized Growth rate (aTC concentration)
Gene name	KO	0 ng/mL	1 ng/mL	3 ng/mL	5 ng/mL	7 ng/mL	9 ng/mL	15 ng/mL
AcrR	0.936692	0.927229	0.967408	0.976896	1.00051	0.994377	0.875407	0.97279
Ada	1.12628	0.890926	0.913046	0.904614	0.883913	0.875741	0.885164	0.896241
AdiB	0.860622	1.01468	0.923423	0.921184	0.866829	0.866829	0.875314	0.842911
AdiY	0.982279	0.718524	0.751472	0.814744	0.805352	0.848047	0.77544	0.800234
AgaR	1.3104	1.02656	1.01578	1.01524	1.0487	0.972476	0.978656	0.944108
AllR	1.16858	1.05592	1.04414	1.0764	0.962557	0.960451	1.00043	0.987245
AllS	0.909982	0.977675	0.991038	0.947239	0.922265	0.963137	0.97175	0.8777
AlsR	0.983393	1.06264	0.937663	0.980537	0.881472	0.920907	0.89154	0.950067
AppY	0.898771	0.885507	0.889888	0.995049	0.876323	0.845915	0.855072	0.819863
AraC	1.23149	1.2439	1.26799	1.12555	1.16956	1.30521	1.20097	1.12982
ArcA	1.33922	1.34324	1.06602	1.12139	1.06467	1.02748	1.06367	0.997822
ArgP	0.956763	0.998235	0.937861	0.977461	0.954008	0.928952	0.981595	0.97025
ArgR	0	0.765053	0.779508	0.905489	0.902713	0.858893	0.873249	0.840938
ArsR	0.960692	0.934876	0.925786	0.951583	0.896747	0.896747	0.896747	0.866441
AscG	1.03457	0.862399	0.947541	0.970177	1.05875	1.01031	1.0866	1.06592
AsnC	0.871662	0.850255	0.844852	0.85381	0.848272	0.80943	0.887219	0.81378
AtoC	0.887271	0.925584	0.934359	0.894629	0.895911	0.911106	0.915655	0.90044
BaeR	0.976532	1.04642	0.988446	0.98026	1.01367	1.01367	0.928125	0.902594
BasR	0.943587	0.987306	1.02015	1.03326	1.0339	1.03729	0.970371	0.854861
BetI	1.05981	0.948974	0.972418	0.952976	0.942489	0.905696	0.887082	0.899186
BglJ	0.807444	0.884293	0.847273	0.601983	0.649003	0.590659	0.679211	0.679613
BluR	1.1587	1.06081	1.15196	1.18737	1.25225	1.16183	1.20039	1.13631
BolA	0.966077	1.15904	0.995637	0.997798	0.943556	0.941445	0.941511	0.92946
BtsR	1.11264	0.89452	0.940092	0.933765	0.93702	0.936637	0.8897	0.935909
CaiF	0.908985	0.9818	0.836721	0.941846	0.865733	0.836165	0.924963	0.805935
Cbl	0.913109	0.721414	0.856867	0.842762	0.862991	0.849324	0.858458	0.833825
CdaC	1.52793	1.14656	0.931731	0.941417	0.990566	0.965416	0.943798	0.963215
CdaR	1.07015	1.166	1.15154	1.18612	1.19195	1.16289	1.20692	1.23218
ChbR	1.7668	1.1964	1.02136	0.985587	0.901184	0.948151	0.910667	0.936095
CitB	1.12304	1.01336	0.997148	1.01479	1.01995	0.979786	0.982488	0.950451
ComR	0.981762	1.03781	1.02517	1.02068	1.02807	1.00341	0.961818	0.979973
CpxR	1.30696	1.06172	0.929848	0.922761	0.878197	0.823062	0.762806	0.818839
Cra	1.04261	0.906489	0.91854	0.952475	1.02864	0.998903	0.988233	1.01449
CreB	1.18657	1.56258	0.972022	0.921809	0.965329	0.976282	0.986331	1.02068
CsgD	0.996749	1.02956	1.10185	1.03499	0.93892	0.93892	1.10093	1.44868
CsiR	1.16943	1.06892	0.944221	0.972466	0.895841	0.828303	0.861524	0.805301
CspA	0.982222	1.01827	1.00098	0.974857	0.963709	0.983806	0.964394	0.987304
CueR	0.91522	0.974756	0.953473	0.959783	0.986221	0.957225	1.03518	0.967092
CusR	1.02403	1.05267	1.07764	1.09336	1.09547	1.06201	1.05539	1.03583
CynR	0.990695	1.04223	0.902724	0.88692	0.913259	0.839076	0.872249	0.849165
CysB	0	0.831246	0.932897	0.931445	0.921307	0.87958	0.868451	0.821605
CytR	1.05992	1.02945	0.998465	1.01191	1.00168	0.997887	1.05564	1.01244
Dan	1.04598	1.05715	1.16476	1.22289	1.12005	1.099	1.13395	1.11004
DcuR	0.99739	0.982036	1.13972	0.997494	1.00378	0.984353	1.09764	0.962749
DeoR	0.914837	0.876825	0.896279	0.8972	0.878851	0.904153	0.873077	0.89173
DhaR	0.882314	0.900475	0.887371	0.888056	0.875411	0.842587	0.85527	0.838796
DinJ	0.97551	0.980645	0.949643	0.954885	0.956695	0.932867	0.968406	0.925933
DeoR	0.99231	0.969002	0.986811	0.978455	0.956409	0.99194	0.954472	0.951499
DsdC	0.842927	0.978484	0.97432	0.937437	0.940337	0.947243	0.992473	0.939749
EbgR	0.905644	0.927148	0.929998	0.985659	0.954637	0.902168	0.898046	0.876428
EnvR	1.00768	1.05095	1.02567	1.05345	1.05596	1.02187	1.03354	1.01358
EvgA	0.887372	0.941326	0.896405	0.917067	0.83086	0.861343	0.892518	0.851881
ExuR	1.03602	1.09422	1.02646	1.39788	0.951197	1.01155	0.970128	0.990723
FabR	0.932854	1.06845	1.08131	1.09583	1.05992	1.0683	0.973966	1.05021
FeaR	0.897374	0.961808	1.05058	0.959408	1.01288	0.96978	0.977039	0.977039
FhlA	0.937302	0.96221	0.986032	0.940078	0.907159	0.929449	0.953558	0.948964
Fis	1.18206	1.18723	1.15309	0.980221	0.911957	0.910556	0.863881	0.854919
FlhC	1.45682	1.02113	1.00551	1.00317	1.02661	0.977361	1.02909	0.997454
FliZ	0.999285	0.948474	0.942072	1.00013	0.998544	0.994137	0.984439	0.946991
Fnr	0.955948	0.934997	1.06735	0.979742	0.985955	0.952176	1.02253	0.991031
FucR	0.967479	0.963765	0.997569	1.02012	0.999192	0.992223	0.99207	0.981917
Fur	0.854173	0.861525	0.903393	0.917042	0.969011	0.932927	0.959433	1.01429
GadE	0.934481	0.996224	0.790944	0.899648	0.690355	0.864161	0.895137	0.871075
GadW	0.952055	1.03042	1.09562	1.0267	1.1308	1.07532	1.15606	1.03175
GadX	1.00353	1.03817	1.04915	1.03726	1.03923	1.02409	1.00674	1.00269
GalR	1.07036	1.08714	1.08149	0.908576	0.999399	0.911666	0.917379	0.909518
GalS	1.07758	0.891304	0.946288	1.04711	1.02378	0.984071	0.948774	0.928748
GcvA	1.02341	0.871195	0.681974	0.789391	0.67411	0.717565	0.7573	0.693658
GlcC	1.08898	1.01812	1.05925	1.0396	1.03463	1.09244	1.09972	1.07163
GlnG	0.93487	0.994215	0.977852	0.970778	0.958142	1.01998	0.918656	0.900138
GlpR	1.79562	0.954585	0.893842	0.906492	0.817062	0.954032	0.874023	0.870743
GlrR	1.02422	1.22585	1.11172	1.2372	1.19901	1.18417	1.14803	1.11357
GntR	0.743145	0.848342	1.00797	0.985687	1.01165	1.00711	0.950136	0.923863
GutM	1.09992	0.970677	0.983349	0.977192	0.988075	0.977555	0.977555	0.917861
GutR	0.977219	0.99804	1.00349	1.0476	0.999333	0.986509	0.990174	0.936255
HcaR	0.969994	0.907336	1.03263	0.995834	1.47891	0.999759	1.02011	0.928295
HdfR	0.906057	0.991595	1.02271	0.977563	0.997855	0.998896	0.980925	0.960165
Hns	1.21278	0.846488	1.12678	0.731763	0.886364	1.19853	1.07949	1.06746
HprR	1.07957	1.04846	1.055	0.934224	0.791956	0.88961	0.766036	0.838157
HupA	1.19377	1.1882	1.16404	1.16916	1.18856	1.16533	1.10692	1.1035
HupB	0.928209	1.02167	0.997051	1.03814	1.0153	1.02784	0.982942	0.987571
HypT	1.08286	1.06764	1.102	1.0903	1.13355	1.1004	1.10406	1.08875
IclR	0.937913	0.924514	0.952625	1.03535	1.0449	1.06619	1.08241	1.11915
IdnR	1.14191	1.0289	1.0175	0.973501	0.991198	0.983862	0.96779	0.949798
IscR	0.972057	0.906207	0.894697	0.971218	0.977417	0.966271	0.998366	0.974509
KdgR	1.48252	1.06746	0.937392	0.968933	0.962918	1.02466	0.972538	0.942558
KdpE	0.907826	1.02305	1.02469	1.05661	1.08526	1.08329	1.05394	1.07305
LacI	0.950722	1.0294	1.0465	1.09611	1.10815	1.0896	1.09757	1.0521
LeuO	1.12396	1.02361	1.06053	1.05217	1.08313	1.03307	1.05866	1.0592
LldR	1.05494	1.15244	1.06347	0.99279	1.0469	0.966559	1.0017	0.912274
LrhA	0.923353	0.924484	1.03649	1.03194	1.05498	1.00182	1.04297	1.09559
Lrp	0.882083	0.993919	0.82563	1.11693	1.05463	1.34714	1.05817	0.920822
LsrR	1.15668	1.02921	1.09548	1.04025	1.21281	0.990617	0.954182	0.916959
LysR	0.626817	0.964014	0.908703	0.963083	0.933056	0.914115	0.897018	0.848193
MalI	0.891914	1.03105	1.01524	0.99278	0.999913	0.962288	0.908487	0.866251
MarA	1.09325	1.09273	1.09734	1.0745	1.09961	1.07425	1.0768	1.07074
MarR	1.07461	1.02342	1.01072	0.996365	1.01491	0.993147	0.995466	0.984499
MatA	0.985312	0.870535	1.10822	1.02352	0.972342	0.976255	0.919083	0.903932
McbR	0.99297	1.17191	1.21223	1.25417	1.1025	1.03197	1.01673	1.27041
MelR	0.963905	0.972637	0.975026	0.956117	1.00935	0.954489	0.960928	0.950881
MetJ	0.831171	0.94981	1.07779	0.94715	0.899147	0.770392	0.559998	0.841404
MetR	0	0.918341	0.945935	0.84866	0.879192	0.799397	0.898533	0.786988
MhpR	0.947463	0.905472	0.918462	0.915468	0.865171	0.908861	0.904415	0.875815
Mlc	1.06814	0.947232	0.988601	0.941993	0.891879	0.892088	0.869003	0.904259
MlrA	0.735633	0.968037	0.966549	0.99449	1.07103	1.13464	1.11779	1.12486
MngR	0.954402	0.943301	0.981775	0.864321	0.792795	0.812379	0.744402	0.727499
MntR	0.945766	1.16589	1.16219	0.740683	1.0227	1.11268	0.916977	0.789596
ModE	0.876301	1.0496	1.13099	1.1124	1.13634	1.05812	1.05089	1.09106
MprA	0.944619	1.05131	1.00896	0.956954	0.935432	0.88331	0.855414	0.845977
MraZ	0.787986	0.874807	0.989655	0.979603	0.791338	0.811776	0.725086	0.763445
MtlR	0.945268	0.945435	1.00191	1.06082	1.01488	0.923424	0.989934	0.925975
MurR	0.885889	0.87354	0.873567	0.911423	0.891525	0.876246	0.905074	0.890293
Nac	1.04666	0.899944	1.21359	0	0.0790599	0	0	0
NadR	1.0864	0.840792	1.10948	1.07639	1.04523	1.0824	1.05943	1.039
NagC	1.05252	1.02545	1.02073	1.01952	0.984385	0.986634	0.955715	0.951229
NanR	0.839994	1.01865	1.10554	1.00205	1.1299	1.12598	1.1787	0.988627
NarL	0.79226	0.740994	0.714116	0.769266	0.79892	0.827652	0.83344	0.836612
NarP	0.992653	0.935838	0.922695	0.919677	0.88876	0.937036	0.945812	0.893616
NemR	1.11956	1.08856	1.0453	1.07008	1.05083	1.05083	0.872323	0.872323
NhaR	1.05663	1.02729	1.15371	1.1421	1.12155	1.10689	1.11441	1.08222
NikR	1.07677	1.03012	1.02506	1.01148	1.03571	1.03087	1.05218	1.07462
NimR	1.02079	1.14979	1.13639	1.05131	0.988816	1.00021	1.02769	1.02129
NorR	1.1261	1.1488	1.15223	1.16599	1.13475	1.09303	1.04724	1.12531
NrdR	0.79905	0.900637	0.883333	0.877387	0.841325	0.801823	0.767873	0.779437
NsrR	1.35146	1.31714	1.07453	0.989668	0.995075	0.975305	0.976756	0.95271
OmpR	1.48757	1.56691	1.04979	1.03853	1.08552	1.04168	1.06636	1.09936
OxyR	0.951513	1.00941	0.900488	0.900766	0.876481	0.874494	0.840245	0.746271
PaaX	0.868459	1.1105	0.918276	1.05797	1.07591	0.922502	0.92779	0.916295
PdhR	1.27464	0.748331	1.02532	0.415383	0.28192	0.249957	0.357172	0.339085
PgrR	1.01818	1.01763	1.08506	1.0319	1.00024	0.978792	0.959784	1.04085
PhoB	1.10707	1.08573	1.10614	1.04796	1.06543	1.06682	1.08484	1.01659
PhoP	1.07143	1.15933	1.18868	1.16606	1.13588	1.11994	1.15137	1.14158
PrpR	1.07308	1.06116	1.07898	1.07389	1.04156	0.943629	1.05282	1.01244
PspF	1.05513	0.866597	0.904659	1.00159	0.990972	1.03437	0.976625	0.965109
PurR	0.931686	0.96483	1.0401	0.9511	1.51845	1.5716	1.60146	1.67948
PutA	0.987708	0.894029	0.883502	0.881856	0.856133	0.880716	0.88694	0.854386
PuuR	0.958096	0.958868	1.04125	0.961216	0.972147	1.01386	0.992502	1.02652
PyrR	0.869931	0.884874	0.99061	0.897295	0.872187	0.943965	0.936517	0.892187
QseB	0.993954	1.10006	1.03362	1.00889	0.937907	0.928178	0.893856	0.858621
RbsR	0.840061	0.837067	1.0627	0.95298	0.942403	0.94251	0.942362	0.978874
RcdA	0.900637	0.903848	0.904478	0.978236	0.975428	0.921218	0.91515	0.885537
RclR	0.682205	1.00397	1.01987	0.981992	1.08505	1.05547	1.01591	1.03954
RcnR	0.842949	0.806772	0.883099	0.864942	0.898015	0.862346	0.853602	0.816192
RcsA	1.05283	1.05328	0.933959	0.825189	0.807909	0.8043	0.839476	0.803513
RhaR	1.21948	1.47196	0.931655	0.960999	0.950857	0.909231	0.945986	0.91304
RhaS	1.31894	1.08031	1.08738	1.11707	1.12952	1.07176	1.19362	1.13175
Rob	1.13808	1.06718	1.05336	1.06901	1.0061	1.07848	1.03262	1.01063
RstA	0.980601	0.92433	1.05339	1.01766	0.944199	0.8452	0.85939	0.771543
RutR	1.36495	1.11466	0.982985	0.986423	0.968756	0.971099	0.892832	0.955994
SdiA	0.955321	0.958871	0.918402	0.851951	0.884113	0.804188	0.819124	0.776783
SgrR	0.998381	1.03387	1.17328	0.991921	0.973222	0.995513	0.943674	0.928426
SlyA	1.20847	1.16531	1.17566	1.1255	1.18573	1.21681	1.18729	1.18764
SoxR	1.03746	1.1485	1.14526	1.05911	1.13314	1.16333	1.03104	1.32073
SoxS	1.08624	1.05574	1.03268	1.01143	0.998459	0.976669	0.963652	0.931421
StpA	1.07154	0.993848	1.0084	1.01767	1.01591	1.00872	1.00409	1.01947
SutR	0.970476	0.961987	1.00989	0.961047	0.974212	0.959881	0.955323	0.924314
TdcA	1.00449	0.982412	0.968428	1.06372	1.00646	1.03821	1.00404	1.0495
TdcR	0.937262	0.906829	1.13837	0.940448	0.987571	1.06123	1.17664	1.05905
TreR	1.01822	1.01752	1.01252	1.00933	1.00484	1.00352	1.00346	0.992607
TrpR	0.970461	0.946368	0.944003	0.948683	0.950295	0.945705	0.944699	0.929205
TyrR	0.888206	0.905694	0.842257	0.866727	0.882935	0.90348	0.855969	0.873354
UhpA	0.905464	0.898575	0.898493	0.898608	0.894775	0.867364	0.841562	0.835177
UidR	1.02402	0.910282	1.39077	0.923637	0.967277	0.931255	0.927227	0.951224
UlaR	0.857554	0.937624	0.900168	0.921847	0.929179	1.04716	1.13676	0.980282
UvrY	1.01252	0.925095	1.11645	1.01098	0.987329	1.00742	0.978155	1.02314
UxuR	1.13628	0.963781	0.983598	0.951275	0.994631	0.939664	0.924761	0.929218
XapR	0.949256	0.83217	1.05484	0.884802	0.896719	1.01293	0.978628	0.966461
XylR	0.868266	0.916545	0.913684	0.910604	0.891304	0.910604	0.891304	0.86407
YafQ	0.972916	1.02641	0.965375	0.944402	0.894	0.893462	0.88192	0.828175
YdeO	1.0634	0.963214	1.15923	0.982132	0.954651	1.04267	1.0237	0.884175
YeiL	1.00535	1.02321	1.02545	1.03613	1.04239	1.0185	1.02538	1.04003
YiaJ	0.887362	0.874517	1.05358	0.888002	0.969143	1.0178	1.1057	0.992536
YjjQ	0.934829	1.00833	0.935852	0.93087	0.999364	0.975249	0.98392	0.987611
YoeB	0.823984	0.830306	0.826468	0.876199	0.902315	0.84903	0.83098	0.887496
YqhC	1.05008	1.03917	0.844961	1.00964	1.04046	0.941965	1.03137	1.00509
YqjI	0.876905	0.870232	0.960214	0.96257	0.959543	0.943426	0.910914	0.892318
ZntR	0.768453	0.684757	0.714974	0.732057	0.787295	0.755498	0.759514	0.748623
ZraR	0.910784	0.924173	0.907636	0.931189	0.807892	0.77044	0.754862	0.75988
Zur	0.974095	0.950201	1.02725	1.04645	1.02188	1.04199	1.08649	1.0156

## Sheet: Description
	Measurements	Experiment
Fig3A-3B	Measure of growth rates	Growth rate
