# Supplementary material for: Tunable transcription factor library for robust quantification of regulatory properties in Escherichia coli
Source: Mol Syst Biol. 2022 Jun 13;18(6):e10843. doi: 10.15252/msb.202110843 (PMC9189660; doi:10.15252/msb.202110843)
Supplement: Supplementary file 6 — Source Data for Figure 4 [file MSB-18-e10843-s008.xlsx]

## Sheet: SD_Fig4
Zinc concentration (uM)	Promoter type: PzntA								Zinc concentration (uM)	Promoter type: PDL5*								Zinc concentration (uM)	Promoter type: PzntA in wild type MG1655						Promoter type pDL5+16.5ZntR
	TF copy number (mean)									TF copy number (mean)									Fold change (mean)	Fold change (standard error)				0uM Zinc	TF copy number	Fold change	TF copy number	Fold change	100uM Zinc	TF copy number	Fold change	TF copy number	Fold change
0.1	12.5364	19.3193	30.6709	48.2097	76.8828	121.433	200.598		0.1	12.3514	19.5295	30.8541	48.1462	75.2677	123.244	197.497		0.1	0.3349	0.0252					mean		standard error			mean		standard error
1.9531	12.5783	19.8863	30.2338	48.3132	77.836	125.864	197.205		1.9531	12.7449	19.7674	30.6322	47.8931	75.2519	122.484	202.027		3	0.483	0.0123					2.15523	0.518497	0.0713137	0.0465216		1.98485	0.248855	0.151789	0.0860751
3.9	12.5185	19.5565	30.4375	48.8874	77.1356	121.595	193.515		3.9	12.6207	19.8796	30.6263	49.1427	78.7086	122.956	195.89		7	1.5633	0.0497					6.4253	0.461033	0.116557	0.0264736		1.98485	0.248855	0.151789	0.0860751
7.8125	12.6439	19.6512	30.8118	49.3767	77.9831	122.505	194.384		7.8125	12.8717	19.9955	31.1646	48.9859	77.2246	123.808	193.862		15	1.5573	0.0757					12.2986	0.457997	0.118527	0.0461726		6.631	0.256209	0.230101	0.0338194
15.625	12.4243	19.4401	30.7994	48.4018	77.6178	123.547	198.456		15.625	12.549	19.5797	30.4979	58.2042	78.5455	123.218	189.943		30	7.9104	0.5807					18.0923	0.374876	0.181622	0.0825645		12.3444	0.270562	0.179304	0.0594091
31.25	13.077	19.4811	34.8356	48.8664	77.4409	122.895	196.415		31.25	12.4576	19.7587	35.5905	49.0614	78.0838	121.321	187.606		60	7.2023	0.2872					26.748	0.114882	0.23456	0.0164156		17.8364	0.199344	0.20725	0.0360961
62.5	12.8072	19.9717	30.7598	49.6404	76.3609	118.396	190.456		62.5	12.8199	19.7407	31.0222	48.4315	77.9889	124.282	196.535		125	8.1172	0.245					37.9495	0.065102	0.378483	0.00792143		26.5887	0.12582	0.309353	0.0226914
125	12.3387	19.6148	30.5293	48.8814	78.313	122.819	187.712		125	12.8651	19.8388	31.1629	48.7826	77.2691	122.083	193.334		250	13.6355	0.8207					56.0489	0.0743453	0.544018	0.0113531		39.2367	0.0750448	0.333856	0.011123
																		500	10.5241	0.5459					83.2757	0.0371667	0.904836	0.00413462		56.8518	0.0603683	0.418625	0.00757335
	Fold change (mean)									Fold change (mean)															122.876	0.0408524	1.21938	0.0075451		82.9868	0.0418914	0.699339	0.00286685
0.1	0.691268	0.672714	0.571	0.49595	0.440454	0.423234	0.327796		0.1	0.681817	0.542251	0.366478	0.304093	0.215059	0.0902726	0.114989									179.596	0.0297782	1.32511	0.00253101		120.842	0.0448092	1.161	0.0038837
1.9531	0.837361	0.847366	0.767975	0.721158	0.695437	0.521568	0.617745		1.9531	0.59794	0.49953	0.338853	0.271449	0.207623	0.155484	0.104994									262.088	0.0249643	1.78284	0.00132762		174.31	0.0474703	2.11055	0.00801171
3.9	0.925953	0.938966	0.967555	0.957815	0.976775	0.853423	0.963478		3.9	0.594073	0.523007	0.302754	0.244932	0.203211	0.168219	0.167315														267.038	0.0420301	3.28597	0.0125281
7.8125	2.04556	2.11933	2.04031	1.92292	1.97113	2.07948	2.13957		7.8125	0.576386	0.53846	0.498929	0.375257	0.293006	0.214846	0.198825
15.625	2.37957	2.51349	2.51476	2.61686	2.49359	2.55303	2.77528		15.625	0.731006	0.618057	0.638157	NaN	0.240074	0.231422	0.2266									Promoter type pDL5 +21.5ZntR
31.25	3.897	3.82055	3.47822	3.84821	4.45046	4.57215	5.03944		31.25	0.674749	0.501044	NaN	0.409708	0.266327	0.249405	0.267807								0uM Zinc	TF copy number	Fold change	TF copy number	Fold change	100uM Zinc	TF copy number	Fold change	TF copy number	Fold change
62.5	9.19645	9.90259	9.73792	9.83371	10.3873	11.2384	10.0656		62.5	0.558161	0.548118	0.476271	0.445508	0.401905	0.229112	0.205029									mean		standard error			mean		standard error
125	10.346	9.21935	12.0051	10.893	10.6026	11.6768	12.8639		125	0.67506	0.758379	0.60171	0.577085	0.589761	0.553312	0.55439									2.07025	0.64561	0.0409224	0.0265754		2.0509	0.658186	0.0346726	0.0311092
																									6.34077	0.609809	0.084781	0.020066		6.50545	0.689596	0.0575208	0.0178875
	TF copy number (standard error)									TF copy number (standard error)															12.2161	0.55937	0.0812674	0.0286198		12.2488	0.604634	0.0494124	0.0186928
0.1	0.631656	2.44172	6.80867	14.5213	28.3522	52.1339	99.5817		0.1	0.634392	2.65113	7.0527	14.2091	27.1681	53.3128	97.7568									17.9865	0.514938	0.11822	0.0346452		17.8984	0.48923	0.0739932	0.0193419
1.9531	0.716334	3.24595	6.5129	14.446	29.7015	56.7911	95.6008		1.9531	0.674634	2.86197	6.76231	13.986	27.5036	53.1872	100.256									26.6889	0.282791	0.168621	0.0229449		26.1039	0.320981	0.104992	0.0163607
3.9	0.609052	2.64406	6.28604	14.8059	28.241	51.9744	93.458		3.9	0.679446	2.80745	6.56909	15.1315	30.1614	53.4102	94.3065									38.4578	0.197922	0.236354	0.0148539		38.4065	0.163318	0.160471	0.00883079
7.8125	0.708687	2.92734	7.01753	15.3031	28.6104	52.1769	94.0924		7.8125	0.706301	2.87303	7.41711	15.0971	28.38	53.7858	93.1731									56.437	0.151976	0.339643	0.0116475		56.2802	0.154783	0.243442	0.0102658
15.625	0.654027	2.57836	6.61665	14.2625	29.3114	53.3822	97.353		15.625	0.398719	3.38799	6.59304	1.07745	28.6263	51.6208	89.6315									83.497	0.117898	0.501244	0.0118232		82.0323	0.146793	0.412046	0.00730683
31.25	0.0164647	2.71478	0.334165	14.111	28.3644	53.8691	95.9049		31.25	0.544007	2.47712	0.255122	15.2154	29.2352	51.0871	88.7397									122.314	0.101635	0.665428	0.00546679		119.248	0.129256	0.750183	0.00814399
62.5	1.2294	2.95653	7.02991	15.6285	27.6007	49.0221	91.8474		62.5	0.803427	2.71325	6.99043	14.2526	29.6141	54.0408	95.6807									178.043	0.0879139	1.05502	0.00341994		174.645	0.159301	1.5056	0.0238733
125	0.511045	2.69845	6.9354	15.2314	29.5686	52.1791	89.3649		125	0.921774	2.93819	7.18992	14.6362	28.739	53.1176	93.8183									264.093	0.0809251	1.68352	0.00327997		258.036	0.12598	2.74193	0.0172807
	Fold change (standard error)									Fold change (standard error)
0.1	0.0282316	0.0482081	0.0891499	0.175058	0.235067	0.218702	0.201872		0.1	0.478809	0.39578	0.231224	0.307388	0.179973	0.0453623	0.0502074
1.9531	0.137448	0.14674	0.0413803	0.0725545	0.154289	0.235193	0.0976071		1.9531	0.291369	0.361315	0.2578	0.250283	0.133277	0.151876	0.0923722
3.9	0.15723	0.086107	0.11517	0.057385	0.211324	0.116179	0.236852		3.9	0.337966	0.272968	0.133169	0.105161	0.167336	0.160457	0.157001
7.8125	0.118307	0.0964222	0.149765	0.122013	0.135177	0.235974	0.0565579		7.8125	0.137121	0.21547	0.208009	0.173344	0.181306	0.0915361	0.0696378
15.625	0.260134	0.0577912	0.124386	0.143653	0.4217	0.349817	0.606251		15.625	0.26458	0.281692	0.413675	0.0109488	0.123411	0.0809339	0.0600778
31.25	0.198679	0.748682	0.432415	0.727869	1.14695	1.08146	1.46343		31.25	0.13958	0.324936	0.00125956	0.306072	0.165792	0.0905477	0.0968558
62.5	2.4967	2.38952	1.85389	1.0915	1.70923	0.35553	1.39007		62.5	0.383441	0.27095	0.315997	0.279974	0.239502	0.161983	0.16128
125	2.11127	2.45533	3.30812	2.11356	2.96555	2.91966	4.26372		125	0.241651	0.3819	0.0436745	0.10689	0.087907	0.0723333	0.156605

## Sheet: Description
Column1	Measurements	Experiment
Fig4	Microscopic measurement of TF copy number versus fold-change with and without zinc	Regulation by ZntR
