# Supplementary material for: Tunable transcription factor library for robust quantification of regulatory properties in Escherichia coli
Source: Mol Syst Biol. 2022 Jun 13;18(6):e10843. doi: 10.15252/msb.202110843 (PMC9189660; doi:10.15252/msb.202110843)
Supplement: Supplementary file 7 — Source Data for Figure 5 [file MSB-18-e10843-s003.xlsx]

## Sheet: SD_Fig5
GalR																					GalS
pDL5+12.5																					pDL5+12.5
BS1					BS2					BS3					BS4						BS1					BS2					BS3					BS4
mean		standard error			mean		standard error			mean		standard error			mean		standard error				mean		standard error			mean		standard error			mean		standard error			mean		standard error
TF copy number	Fold change	TF copy number	Fold change		TF copy number	Fold change	TF copy number	Fold change		TF copy number	Fold change	TF copy number	Fold change		TF copy number	Fold change	TF copy number	Fold change			TF copy number	Fold change	TF copy number	Fold change		TF copy number	Fold change	TF copy number	Fold change		TF copy number	Fold change	TF copy number	Fold change		TF copy number	Fold change	TF copy number	Fold change
6.89374	1	0.0399295	0.0161873		6.8748	1	0.0425613	0.0277812		6.8223	1	0.0438964	0.0230578		6.79554	1	0.0347258	0.01516			38.5492	1	0.219098	0.0132112		37.7477	1	0.194659	0.0138097		36.8798	1	0.248501	0.0268355		37.6309	1	0.16604	0.0102761
14.6318	1.08861	0.0610804	0.0183633		14.4763	0.990852	0.067779	0.027956		14.4689	0.919893	0.0689314	0.0232019		14.4786	0.910595	0.0586647	0.01783			71.1218	0.992351	0.208387	0.0232229		71.3159	0.979938	0.197462	0.0296511		71.5121	0.816701	0.266672	0.040208		71.2902	0.954525	0.165967	0.0185678
24.7814	0.924152	0.0737267	0.0205513		24.7206	0.606891	0.0854135	0.030491		24.8919	0.756796	0.0826272	0.0259102		24.7905	0.669017	0.0724729	0.0181662			97.2007	0.980349	0.273468	0.0223697		97.2127	0.97072	0.260485	0.0306496		97.3294	0.733503	0.33151	0.0476206		97.6063	0.887557	0.223484	0.0189866
35.0253	0.923254	0.0909101	0.0280132		35.1417	0.408145	0.102024	0.0270603		35.4114	0.508025	0.101395	0.0235543		35.2743	0.570988	0.0916609	0.0225366			124.706	1.05303	0.356991	0.0335106		125.18	0.924001	0.321252	0.0304237		125.903	0.560038	0.347201	0.0404561		125.09	0.892384	0.25878	0.021389
45.5962	0.861835	0.107234	0.0335955		45.7994	0.275584	0.111532	0.022154		45.8751	0.422537	0.101151	0.0209333		45.957	0.438667	0.0920756	0.02005			152.437	0.98767	0.424183	0.0353392		153.654	0.941808	0.373851	0.040746		153.686	0.577941	0.367117	0.0745056		153.162	0.87889	0.298674	0.0364868
55.7608	0.890558	0.132581	0.0449945		55.8027	0.257764	0.119619	0.0200097		55.7584	0.331796	0.10961	0.0203983		55.8735	0.396936	0.0973957	0.0212803			183.024	0.911323	0.573624	0.0539813		183.279	0.919582	0.468827	0.0496502		183.863	0.571193	0.451594	0.0717706		182.549	0.759656	0.353178	0.0265331
78.5666	0.842446	0.349515	0.0273173		77.7379	0.242975	0.294833	0.0165099		79.4421	0.268318	0.247205	0.00854693		78.8271	0.353545	0.243311	0.0133204			222.35	0.991923	0.924451	0.0448133		223.972	0.711503	0.643245	0.0432085		224.479	0.392061	0.618135	0.0388323		225.39	0.705779	0.536988	0.0241378
112.955	0.510355	0.353342	0.0356364		112.48	0.201692	0.307426	0.0289018		112.366	0.227439	0.237999	0.0129079		112.421	0.291059	0.24421	0.0157902			273.18	1.10171	1.18853	0.0753029		275.54	0.64758	0.6973	0.0447826		274.135	0.362218	0.635442	0.0314651		274.307	0.632675	0.571531	0.0216903
133.451	0.502513	0.320555	0.0495619		133.07	0.133213	0.303018	0.0196527		133.008	0.182323	0.224849	0.0118543		132.973	0.235428	0.24772	0.0157338			324.683	0.906531	1.53454	0.102729		325.286	0.44264	0.819515	0.0388508		325.538	0.340524	0.691409	0.0409683		325.275	0.51428	0.61285	0.0235367
160.26	0.378835	0.52416	0.0282396		159.908	0.146446	0.461391	0.013725		159.967	0.212663	0.38375	0.0161644		160.754	0.285021	0.411962	0.0166275			368.947	1.03326	1.60764	0.281918		369.914	0.406722	0.78915	0.0367754		369.528	0.28893	0.685863	0.0776298		370.468	0.461179	0.561417	0.0201232
191.79	0.323646	0.428664	0.0241443		191.365	0.107002	0.403173	0.0117855		191.208	0.242147	0.353498	0.0383256		191.585	0.32004	0.413009	0.0313423			472.527	0.662215	4.56852	0.0804298		472.857	0.298191	1.61548	0.0177521		466.75	0.194432	1.63839	0.0175538		470.27	0.407438	1.17989	0.0116072
262.861	0.221847	1.08341	0.00966324		254.803	0.101121	1.11729	0.00645419		257.741	0.149874	0.990383	0.00748277		260.3	0.248805	1.10781	0.0149558			744.55	0.267892	4.69999	0.0255257		721.288	0.268993	2.39707	0.00896591		709.211	0.2768	2.94629	0.0334571		686.942	0.413249	2.39197	0.00721604
438.791	0.221242	1.56855	0.00915643		423.03	0.145158	2.94727	0.0221787		434.956	0.101997	1.87475	0.00545405		432.224	0.192703	1.78454	0.0112965
700.183	0.198339	2.38166	0.0102148		722.473	0.0553462	3.3909	0.00684776		703.78	0.0764991	3.02305	0.00475623		691.668	0.149579	3.31417	0.00899257
pDL5-52.5																					pDL5-52.5
BS1					BS2					BS3					BS4						BS1					BS2					BS3					BS4
mean		standard error			mean		standard error			mean		standard error			mean		standard error				mean		standard error			mean		standard error			mean		standard error			mean		standard error
Effective TF	Fold change	Effective TF	Fold change		Effective TF	Fold change	Effective TF	Fold change		Effective TF	Fold change	Effective TF	Fold change		Effective TF	Fold change	Effective TF	Fold change			Effective TF	Fold change	Effective TF	Fold change		Effective TF	Fold change	Effective TF	Fold change		Effective TF	Fold change	Effective TF	Fold change		Effective TF	Fold change	Effective TF	Fold change
0.0414624	1	0.000477508	0.0303572		0.18554	1	0.00137577	0.0172811		0.154537	1	0.00140446	0.0249096		0.129395	1	0.000755802	0.0157294			0.0122386	1	0.00126108	0.0362497		0.0409594	1	0.00484474	0.0223472		0.0990278	1	0.00361508	0.0362414		0.0403452	1	0.00234514	0.0193416
0.0914627	0.965068	0.000706709	0.0266908		0.398276	1.02475	0.00258781	0.0207022		0.332605	1.08908	0.00214966	0.0260872		0.271513	1.07747	0.00106796	0.0162213			0.0264972	0.811583	0.00164499	0.0266544		0.0888249	0.927553	0.00767301	0.0202715		0.209425	0.893193	0.00504686	0.0245355		0.0860024	1.02632	0.00330825	0.013873
0.159447	0.823882	0.000852146	0.0283851		0.693207	0.831154	0.0032079	0.0229267		0.571668	0.939646	0.00266619	0.026416		0.45427	0.96466	0.00128688	0.0208768			0.0439664	0.660822	0.00173117	0.0213112		0.150342	1.02543	0.00938436	0.0338279		0.350462	0.915402	0.00620834	0.0316965		0.144362	1.12629	0.00369289	0.0171424
0.221391	0.647513	0.000838536	0.0180354		0.978337	0.795247	0.00393407	0.0269796		0.801028	0.955123	0.0030013	0.0270053		0.639306	0.904103	0.00167227	0.021306			0.0618973	0.669084	0.00160074	0.0189283		0.21303	0.904276	0.0107896	0.0286777		0.497831	0.814088	0.00721945	0.0245493		0.201623	1.06764	0.00442772	0.0178227
0.288124	0.626728	0.000752963	0.020146		1.27399	0.666977	0.00367847	0.0218425		1.04659	0.877671	0.00291561	0.0343964		0.8393	0.750752	0.00184708	0.0218222			0.0789025	0.631536	0.00158552	0.0181421		0.270973	0.885542	0.0106557	0.0250404		0.641137	0.820015	0.00749107	0.0328167		0.260465	1.04605	0.00516535	0.0229695
0.350325	0.567793	0.000780936	0.0163403		1.55193	0.652076	0.00337009	0.0169814		1.26389	0.901816	0.00345559	0.0377958		1.02733	0.70272	0.00205779	0.0247866			0.0968548	0.713769	0.00181226	0.0237618		0.333804	0.896344	0.0118401	0.030616		0.783026	0.855906	0.00851746	0.031575		0.3205	1.02216	0.00550422	0.0251327
0.500512	0.636857	0.00175735	0.0122087		2.22974	0.637114	0.00779213	0.0103777		1.86106	0.73185	0.00633376	0.0152256		1.44993	0.738557	0.00490411	0.0121197			0.136157	0.682407	0.00448917	0.0149141		0.479187	0.834856	0.0243495	0.0152061		1.12175	0.822748	0.0182848	0.0156838		0.462521	0.795832	0.0123755	0.0116335
0.751292	0.594787	0.00211895	0.012992		3.3359	0.58025	0.00869375	0.0094743		2.7522	0.671737	0.00629042	0.0119267		2.21327	0.809833	0.00611562	0.0154313			0.207358	0.826115	0.00671183	0.0251736		0.725395	0.758216	0.0266076	0.0163295		1.70223	0.835834	0.0228486	0.018075		0.688578	0.615062	0.0128463	0.0111385
1.05833	0.651272	0.00336304	0.0153511		4.75364	0.642229	0.0110984	0.00895733		3.8774	0.7626	0.00783996	0.0118907		3.13205	1.00196	0.0088727	0.018599			0.293034	0.843624	0.010215	0.0366861		1.02927	0.643821	0.0343199	0.0133736		2.42665	0.747492	0.0294176	0.0146483		0.975896	0.558628	0.0191102	0.00820459
1.66512	0.56473	0.00495013	0.0114578		7.29318	0.564523	0.0156761	0.00473274		5.92662	0.74295	0.0124379	0.00813092		4.67224	1.04993	0.0156652	0.0156812			0.45562	0.849354	0.0162916	0.0262177		1.56091	0.642874	0.051844	0.0098554		3.69904	0.76751	0.0420656	0.00979268		1.48585	0.662493	0.0304184	0.00767336
pDL5-54.5																					pDL5-54.5
BS1					BS2					BS3					BS4						BS1					BS2					BS3					BS4
mean		standard error			mean		standard error			mean		standard error			mean		standard error				mean		standard error			mean		standard error			mean		standard error			mean		standard error
Effective TF	Fold change	Effective TF	Fold change		Effective TF	Fold change	Effective TF	Fold change		Effective TF	Fold change	Effective TF	Fold change		Effective TF	Fold change	Effective TF	Fold change			Effective TF	Fold change	Effective TF	Fold change		Effective TF	Fold change	Effective TF	Fold change		Effective TF	Fold change	Effective TF	Fold change		Effective TF	Fold change	Effective TF	Fold change
0.0429537	1	0.000263817	0.0152441		0.193746	1	0.00083577	0.0176608		0.150864	1	0.000627282	0.0255521		0.125562	1	0.000622066	0.0119109			0.0119198	1	0.000447648	0.0153825		0.0410954	1	0.00285197	0.0137205		0.0982178	1	0.00220865	0.0100303		0.0408134	1	0.00157837	0.0144312
0.0919433	1.08209	0.000418866	0.0158979		0.398972	0.975149	0.00128496	0.0173524		0.333285	1.57217	0.00106456	0.0269663		0.263205	1.05101	0.00102895	0.0136802			0.0256881	1.11358	0.000721428	0.014644		0.0884081	0.891805	0.00492111	0.013699		0.209602	0.892224	0.00334373	0.00987746		0.085094	1.00927	0.00230727	0.0112527
0.154259	1.04566	0.00049082	0.0215691		0.67786	0.97154	0.00188917	0.0244502		0.560809	1.84024	0.00126038	0.0239277		0.452928	0.917593	0.00144796	0.0204283			0.0436535	1.24261	0.000906144	0.0167946		0.147835	0.83817	0.00611848	0.0142767		0.35142	0.853738	0.0038837	0.0101656		0.144058	0.961968	0.00272105	0.0142894
0.219375	0.993	0.000587276	0.0247975		0.971067	1.00649	0.00244045	0.0271378		0.798712	2.04867	0.00157689	0.0290926		0.648281	0.84426	0.00181771	0.0199513			0.061179	1.36697	0.00104923	0.0187608		0.211526	0.75839	0.00772477	0.0160112		0.494493	0.858924	0.00474592	0.0141201		0.202375	0.955764	0.00315509	0.0169842
0.286746	0.953435	0.000682397	0.0276736		1.26708	0.985012	0.00281655	0.0281437		1.03548	2.12768	0.00175282	0.0396858		0.837048	0.841697	0.00216827	0.0292612			0.078718	1.35258	0.00120841	0.0175781		0.272841	0.718254	0.00900326	0.0170138		0.64168	0.788328	0.00544243	0.0138238		0.259786	0.909887	0.00364675	0.0199927
0.346241	0.997985	0.000742659	0.0310868		1.54019	1.16351	0.0033212	0.0481533		1.26895	2.21134	0.00228095	0.0430937		1.01794	0.875415	0.00257101	0.0345174			0.0965353	1.4224	0.00141107	0.0191125		0.332289	0.667673	0.0105352	0.0205761		0.780045	0.866032	0.00629568	0.0201967		0.318398	0.910253	0.00446767	0.0262643
0.47879	1.0566	0.00225142	0.0295933		2.15217	1.10831	0.00854598	0.0261369		1.76539	2.41262	0.00633823	0.0413615		1.43937	0.888228	0.0073163	0.0229997			0.133929	1.55158	0.00380018	0.0163368		0.474723	0.633452	0.0239537	0.011162		1.10698	0.806629	0.0158819	0.0102354		0.436645	1.04314	0.0129379	0.0204564
0.748013	0.946825	0.00358032	0.0395347		3.28063	0.91682	0.0128655	0.0228362		2.69839	2.59528	0.00982836	0.0596253		2.24589	0.806265	0.00890893	0.0308739			0.20648	1.63943	0.00641455	0.0320775		0.716662	0.631255	0.0350224	0.0146879		1.69922	0.629015	0.0197958	0.0153698		0.668713	1.13318	0.0238947	0.0370867
1.06633	0.950152	0.00605675	0.0453783		4.76467	0.873786	0.0177936	0.0217372		3.83407	2.79347	0.0192342	0.104628		3.18268	0.851148	0.0099849	0.0148804			0.291495	1.41361	0.0113718	0.0337013		1.01016	0.527188	0.0554647	0.0167818		2.42903	0.486963	0.0237147	0.00824326		0.996927	1.04263	0.0447574	0.0435148
1.64539	0.734773	0.010014	0.0264484		7.26231	0.767781	0.0235965	0.0120949		6.00523	1.84083	0.0311161	0.0527702		4.6503	0.94969	0.0173309	0.0141687			0.459878	1.25119	0.0211014	0.0369153		1.59443	0.403701	0.0784149	0.00887647		3.61904	0.557823	0.0395096	0.00576683		1.53501	0.957577	0.049201	0.0176205
pDL5-58.5																					pDL5-58.5
BS1					BS2					BS3					BS4						BS1					BS2					BS3					BS4
mean		standard error			mean		standard error			mean		standard error			mean		standard error				mean		standard error			mean		standard error			mean		standard error			mean		standard error
Effective TF	Fold change	Effective TF	Fold change		Effective TF	Fold change	Effective TF	Fold change		Effective TF	Fold change	Effective TF	Fold change		Effective TF	Fold change	Effective TF	Fold change			Effective TF	Fold change	Effective TF	Fold change		Effective TF	Fold change	Effective TF	Fold change		Effective TF	Fold change	Effective TF	Fold change		Effective TF	Fold change	Effective TF	Fold change
0.0426544	1	0.000148145	0.00800234		0.192205	1	0.00219336	0.0458384		0.169074	1	0.00160662	0.0479873		0.130609	1	0.00149718	0.0370558			0.0120292	1	0.000673753	0.0168673		0.0408133	1	0.0042312	0.0199049		0.0969533	1	0.0040369	0.024587		0.0412131	1	0.00260957	0.0193509
0.0878934	1.17935	0.000252697	0.0106402		0.420113	0.576938	0.00244657	0.020467		0.352375	1.04233	0.00140283	0.015775		0.282204	1.28972	0.00154363	0.027381			0.0258303	1.24527	0.00104979	0.0184898		0.0899282	0.797301	0.00651168	0.0190686		0.213818	0.783978	0.00528302	0.0156932		0.0874293	0.944761	0.00322625	0.0132556
0.151782	1.27857	0.000442219	0.0178653		0.696024	0.483129	0.002112	0.00995275		0.566524	1.14405	0.00116279	0.00990522		0.45941	1.4014	0.00130265	0.0199188			0.043433	1.64095	0.00135092	0.0310599		0.153899	0.599216	0.00646416	0.0139845		0.355341	0.686782	0.00528767	0.0145608		0.144981	1.04338	0.00333928	0.0146958
0.218456	1.37999	0.000713414	0.0282438		0.977729	0.524745	0.00213864	0.00768247		0.797994	1.30415	0.00130926	0.0116903		0.652769	1.62341	0.0012669	0.0197723			0.060697	2.10578	0.00162431	0.0446785		0.213446	0.509124	0.00582631	0.010111		0.499059	0.665141	0.00559444	0.0153329		0.20303	1.08641	0.00366191	0.0139684
0.28419	1.33523	0.000890526	0.0371724		1.26482	0.559649	0.00222445	0.00962555		1.03754	1.39304	0.00131097	0.0127424		0.844897	1.77586	0.00126822	0.0233386			0.0786263	2.37838	0.00225056	0.0575369		0.272243	0.489802	0.00607382	0.00957294		0.641744	0.641706	0.00593943	0.0163471		0.260547	1.20577	0.00408866	0.0194828
0.348642	1.3475	0.00117237	0.056794		1.54237	0.567042	0.00248021	0.00934127		1.26115	1.46984	0.00157379	0.0152		1.02365	1.89882	0.0012633	0.0259451			0.0964407	2.73282	0.00284392	0.092266		0.334741	0.536201	0.00633301	0.00959761		0.786031	0.655844	0.00624819	0.0188797		0.318196	1.28181	0.00468728	0.0218424
0.476686	1.71452	0.00320024	0.0476911		2.12845	0.668852	0.00673143	0.00858798		1.76387	1.69421	0.00423412	0.0145469		1.43892	2.25578	0.0030617	0.0182687			0.132754	3.8382	0.0084385	0.093421		0.474842	0.557615	0.0135509	0.00496914		1.11581	0.648594	0.0141816	0.00949411		0.448046	1.45597	0.0119652	0.0154984
0.736164	1.84843	0.00601207	0.118261		3.28579	0.641549	0.0114332	0.0154281		2.68412	1.84222	0.00616237	0.0252128		2.18529	2.55683	0.00436204	0.029797			0.198879	5.69172	0.01431	0.255049		0.716386	0.62332	0.0176017	0.00704685		1.66823	0.688104	0.0188616	0.014047		0.686568	1.7237	0.0183337	0.0276285
1.00867	1.77948	0.0114046	0.201426		4.75202	0.629251	0.0177725	0.0166809		3.79354	2.22708	0.0116157	0.0411921		3.09366	3.16723	0.00795494	0.0524399			0.275266	6.86683	0.0379298	0.586627		1.00813	0.684118	0.0290098	0.00878443		2.3719	0.714409	0.0336627	0.0151069		0.957156	1.91599	0.0318603	0.0367996
1.54878	1.60682	0.0318008	0.333787		7.24997	0.551247	0.0292203	0.00841482		5.57597	2.14221	0.0283205	0.0478984		4.54831	3.18284	0.02054	0.0601826								1.49535	0.807241	0.0643721	0.0113288		3.5241	0.938452	0.0729143	0.0179634		1.45791	2.50177	0.0769262	0.0597845
pDL5-64.5																					pDL5-64.5
BS1					BS2					BS3					BS4						BS1					BS2					BS3					BS4
mean		standard error			mean		standard error			mean		standard error			mean		standard error				mean		standard error			mean		standard error			mean		standard error			mean		standard error
Effective TF	Fold change	Effective TF	Fold change		Effective TF	Fold change	Effective TF	Fold change		Effective TF	Fold change	Effective TF	Fold change		Effective TF	Fold change	Effective TF	Fold change			Effective TF	Fold change	Effective TF	Fold change		Effective TF	Fold change	Effective TF	Fold change		Effective TF	Fold change	Effective TF	Fold change		Effective TF	Fold change	Effective TF	Fold change
0.0451984	1	0.000173355	0.00944453		0.189469	1	0.000991489	0.012954		0.15542	1	0.000799061	0.0117037		0.130305	1	0.000618494	0.0126635			0.0112513	1	0.000563329	0.0106905		0.0411504	1	0.00274308	0.0142996		0.0973667	1	0.00183635	0.00918231		0.0414383	1	0.00209929	0.0220527
0.0917564	1.04412	0.00021662	0.00682848		0.397953	1.10352	0.00160565	0.0128425		0.333144	1.08395	0.00121196	0.0119945		0.269295	1.18449	0.000873363	0.013095			0.0249585	0.905129	0.00125807	0.0142281		0.0887299	0.867146	0.00437998	0.0141168		0.206363	1.00931	0.0029766	0.00952186		0.0872662	0.964846	0.0025333	0.0126322
0.153165	1.06779	0.000283477	0.0103463		0.689141	0.982629	0.00231323	0.0207134		0.563024	1.0069	0.001418	0.0142978		0.452132	1.08788	0.00108732	0.0160452			0.0431524	0.75182	0.00188891	0.0191248		0.148903	0.781034	0.00577884	0.0157452		0.349333	1.0113	0.00427351	0.0135557		0.144349	0.907736	0.002624	0.0119934
0.218579	1.11638	0.000409859	0.0150546		0.982893	0.806576	0.00264517	0.0158274		0.793918	1.02768	0.00169184	0.0184416		0.646833	1.02926	0.00136011	0.0197601			0.0615524	0.701851	0.0024004	0.0196267		0.210179	0.751356	0.00667466	0.0186102		0.496505	0.918269	0.00572159	0.0201914		0.20318	0.851291	0.00273954	0.0131825
0.284638	1.0496	0.000543861	0.0154476		1.27322	0.721556	0.00251212	0.0149962		1.0347	0.954692	0.00220994	0.0213261		0.83503	0.863732	0.00145293	0.0193672			0.0787858	0.648682	0.00281756	0.0241122		0.270421	0.797187	0.00875505	0.024795		0.641875	0.817888	0.006758	0.0208121		0.261649	0.769731	0.00283102	0.0130059
0.347046	1.12073	0.000671821	0.0271811		1.54654	0.720208	0.0025649	0.0169504		1.25874	0.954571	0.0024558	0.025025		1.02345	0.827426	0.00171521	0.0193413			0.0968923	0.655445	0.00323143	0.0221092		0.33109	0.894897	0.0112731	0.0338406		0.782991	0.762824	0.007165	0.0230237		0.318111	0.762873	0.00322812	0.0134715
0.47387	1.25661	0.00207332	0.020661		2.19293	0.752733	0.00540246	0.00730367		1.74453	1.1067	0.00695312	0.0211841		1.42447	0.88223	0.00425422	0.0127098			0.133487	0.684929	0.00908243	0.0165746		0.469643	0.809991	0.028552	0.023477		1.12015	0.647609	0.0176595	0.0103957		0.448083	0.811965	0.00773429	0.0100629
0.74024	1.41697	0.00467068	0.04623		3.28578	0.818897	0.0074306	0.00948599		2.64611	0.995545	0.0124516	0.0304044		2.16362	0.934302	0.00662777	0.0159801			0.212257	0.836337	0.0185673	0.0429994		0.716815	0.763649	0.0343825	0.0216138		1.68603	0.707013	0.0218722	0.0124464		0.676015	0.962879	0.0125264	0.017574
1.04889	1.75672	0.00996691	0.121224		4.65455	1.06	0.0146814	0.0151676		3.7878	1.16382	0.0276217	0.0617819		3.06905	1.24844	0.0151056	0.0290841			0.291152	0.949459	0.0373073	0.0676601		1.00257	0.842327	0.0511371	0.0212049		2.31449	0.761679	0.0377343	0.0144644		0.955721	1.08442	0.0276939	0.0220359
1.5579	1.40741	0.0247494	0.161257		6.8271	1.0883	0.03833	0.022947		5.32738	1.22356	0.0617829	0.0968198		4.49812	1.61499	0.0438495	0.0801556			0.407484	1.31668	0.132365	0.14545		1.50029	1.04353	0.117117	0.0251025		3.40769	1.09531	0.133342	0.0357385		1.50368	1.03893	0.0617981	0.029946
pDL5-72.5																					pDL5-72.5
BS1					BS2					BS3					BS4						BS1					BS2					BS3					BS4
mean		standard error			mean		standard error			mean		standard error			mean		standard error				mean		standard error			mean		standard error			mean		standard error			mean		standard error
Effective TF	Fold change	Effective TF	Fold change		Effective TF	Fold change	Effective TF	Fold change		Effective TF	Fold change	Effective TF	Fold change		Effective TF	Fold change	Effective TF	Fold change			Effective TF	Fold change	Effective TF	Fold change		Effective TF	Fold change	Effective TF	Fold change		Effective TF	Fold change	Effective TF	Fold change		Effective TF	Fold change	Effective TF	Fold change
0.0442559	1	0.00011757	0.00574131		0.187773	1	0.0011927	0.0166597		0.166404	1	0.000866532	0.0149793		0.131701	1	0.000590936	0.0109			0.0117634	1	0.000474783	0.0102433		0.0407301	1	0.00337932	0.0140092		0.0988817	1	0.00378593	0.0211277		0.0413255	1	0.00146093	0.0114177
0.0879759	1.1848	0.000182088	0.00632798		0.416754	0.867224	0.00158474	0.0140164		0.337875	1.25633	0.00109639	0.0113545		0.26801	1.29356	0.00078367	0.00912267			0.0249561	1.04699	0.000903013	0.0122342		0.0900414	0.877176	0.0050964	0.0118054		0.214179	0.952177	0.00469788	0.0141828		0.0833654	1.10336	0.00200307	0.00839935
0.14992	1.3285	0.000350077	0.0131027		0.686115	0.759786	0.00158517	0.0122023		0.557768	1.3609	0.0013383	0.0141863		0.451901	1.50813	0.000959358	0.0132011			0.0430494	1.17271	0.0014209	0.0190877		0.151612	0.787061	0.00492529	0.00906241		0.354896	0.965727	0.00515101	0.0152471		0.142575	1.26334	0.0029744	0.0139062
0.215232	1.41876	0.000613928	0.0276483		0.976026	0.737353	0.00183416	0.0127281		0.798054	1.55646	0.00176249	0.0180053		0.646051	1.66758	0.00117507	0.0151289			0.0607246	1.29042	0.00191213	0.0311846		0.212042	0.770458	0.00500775	0.00962636		0.497458	1.0457	0.00587165	0.0200998		0.201208	1.37343	0.00355163	0.0172579
0.283485	1.39888	0.000870805	0.0492993		1.27262	0.730593	0.00200405	0.0133488		1.04052	1.4839	0.00179597	0.0192117		0.838487	1.75306	0.00130879	0.0222585			0.078361	1.27327	0.00268594	0.0380931		0.272122	0.827627	0.00531697	0.0110799		0.640561	0.993144	0.00669337	0.0194457		0.261031	1.43254	0.00414901	0.0173124
0.349576	1.53442	0.00110017	0.058298		1.53911	0.747808	0.00229377	0.0162937		1.27152	1.49702	0.0019193	0.0237307		1.02204	1.72295	0.00148218	0.0226285			0.0959041	1.45188	0.0031616	0.0499257		0.333601	0.850613	0.00612931	0.0119346		0.78597	0.995007	0.00678869	0.0195683		0.319078	1.49294	0.00463312	0.0245932
0.473577	1.54883	0.00318483	0.0487001		2.15171	0.887587	0.00597603	0.0134429		1.78545	1.71937	0.00453097	0.0149997		1.44398	2.02292	0.00336563	0.0171964			0.131346	1.6809	0.0104748	0.0600148		0.466518	0.877889	0.0162199	0.00889916		1.13207	0.9649	0.0148743	0.0119543		0.456058	1.64089	0.00986004	0.0141522
0.734706	2.19842	0.00618207	0.130627		3.27137	0.973051	0.0101796	0.0230583		2.68114	1.90062	0.00659212	0.0216656		2.18085	2.01668	0.00504563	0.0253443			0.201059	2.09529	0.016923	0.133668		0.713396	0.919537	0.0234389	0.0136045		1.68742	0.980265	0.0165742	0.0109513		0.688815	1.6072	0.0123007	0.0185957
1.02415	2.47604	0.0131261	0.211919		4.64952	1.16096	0.0174337	0.0368339		3.77879	2.44514	0.0132168	0.036672		3.12237	2.09698	0.00854898	0.0324442			0.28329	2.06509	0.041889	0.212311		0.998511	0.88871	0.0422391	0.0163907		2.36244	1.11194	0.0276347	0.0137956		0.969443	1.47594	0.0174149	0.0171104
1.67339	1.72517	0.0294171	0.16941		6.84397	1.42249	0.0414481	0.0447285		5.58994	2.91554	0.0418443	0.0722831		4.68501	1.8595	0.0146906	0.0270832								1.4849	0.951919	0.105772	0.0242322		3.5357	1.48793	0.0722421	0.0270652		1.40642	1.88331	0.0367254	0.0294313
pDL5-79.5																					pDL5-79.5
BS1					BS2					BS3					BS4						BS1					BS2					BS3					BS4
mean		standard error			mean		standard error			mean		standard error			mean		standard error				mean		standard error			mean		standard error			mean		standard error			mean		standard error
Effective TF	Fold change	Effective TF	Fold change		Effective TF	Fold change	Effective TF	Fold change		Effective TF	Fold change	Effective TF	Fold change		Effective TF	Fold change	Effective TF	Fold change			Effective TF	Fold change	Effective TF	Fold change		Effective TF	Fold change	Effective TF	Fold change		Effective TF	Fold change	Effective TF	Fold change		Effective TF	Fold change	Effective TF	Fold change
0.0428422	1	0.000152762	0.00787404		0.18955	1	0.00113865	0.0134519		0.150637	1	0.000954195	0.0173619		0.126187	1	0.000746414	0.0157844			0.0120388	1	0.000478328	0.00825786		0.0413917	1	0.00295365	0.0117748		0.0963891	1	0.00208879	0.0104738		0.0407616	1	0.00257918	0.0174946
0.0904705	1.10345	0.000252552	0.00842575		0.399857	1.0384	0.00196632	0.0148188		0.330786	1.0659	0.00158004	0.0177997		0.268073	1.07948	0.00112098	0.0151636			0.025626	0.994582	0.000735965	0.00825438		0.0900321	0.894754	0.00456079	0.00973157		0.207951	0.931055	0.00350073	0.00992175		0.084315	0.969695	0.00421439	0.0187959
0.153804	1.10082	0.000332247	0.0121189		0.690218	0.924648	0.00236874	0.0165028		0.561261	0.93195	0.00190957	0.019349		0.452704	0.963643	0.00140497	0.0193585			0.0434641	1.01717	0.000972301	0.0120907		0.150186	0.86833	0.00526745	0.0102258		0.352764	0.870244	0.00434772	0.0118521		0.14505	0.959026	0.00511131	0.0228297
0.219254	1.11943	0.000446392	0.018553		0.972669	0.923022	0.00290577	0.0211046		0.806825	0.929953	0.0025155	0.021515		0.645883	1.02738	0.0017464	0.021911			0.061193	1.01784	0.00118255	0.0146162		0.209499	0.927587	0.00620836	0.0135553		0.496648	0.843181	0.00503859	0.0118746		0.203193	1.0161	0.00550009	0.0323531
0.285732	1.10242	0.000558627	0.0239024		1.26707	0.911406	0.00300543	0.020302		1.04009	0.880678	0.00264493	0.0235649		0.833945	0.979267	0.0018032	0.0232091			0.0787437	1.07351	0.00152183	0.018818		0.273404	0.928184	0.0078637	0.0167668		0.639182	0.864354	0.005505	0.013569		0.261218	0.962247	0.00564643	0.0261361
0.34632	1.06024	0.000644645	0.0229632		1.54127	0.877787	0.00385349	0.0211396		1.26773	0.949236	0.0029417	0.0269729		1.02201	0.951902	0.00195793	0.0279775			0.0962892	1.1536	0.0017721	0.0240369		0.332025	1.01106	0.00861075	0.0214138		0.780538	0.93312	0.00601549	0.0197188		0.318065	0.997209	0.00580775	0.0264339
0.480582	1.23273	0.00192101	0.0189838		2.16619	1.02197	0.00885429	0.0176093		1.76723	0.969771	0.00753924	0.0185683		1.45768	1.00487	0.00497452	0.0187367			0.131945	1.33486	0.00566665	0.0271255		0.468324	0.941657	0.0230969	0.0129934		1.09648	0.920907	0.0149327	0.0127307		0.45179	1.04642	0.0149066	0.0158641
0.741676	1.34044	0.00325637	0.0381796		3.31346	1.0656	0.0136716	0.0213356		2.6878	1.04373	0.0129979	0.0315674		2.19075	1.13773	0.00612612	0.0201445			0.207965	1.44075	0.0103652	0.0389105		0.723326	0.900028	0.0306531	0.0154719		1.67193	1.0462	0.0222908	0.0144487		0.682302	1.18511	0.0190141	0.0207888
1.06158	1.55078	0.00696923	0.0586407		4.65331	1.32062	0.0210059	0.0252472		3.77316	1.50806	0.0261227	0.0742448		3.10698	1.46051	0.0102273	0.0289731			0.301501	1.19159	0.0125836	0.0292052		1.02157	0.844255	0.0427008	0.0124553		2.34358	1.17239	0.0405496	0.0281868		0.964537	1.25911	0.0348773	0.0242644
1.68609	1.15899	0.00889512	0.0317929		7.35494	1.37226	0.0391445	0.0285778		5.95915	1.56891	0.0479044	0.0549622		4.68807	1.56096	0.0204802	0.0298164			0.448509	1.33704	0.0183447	0.0193618		1.53607	0.963599	0.0740713	0.0143747		3.66516	1.31619	0.0939856	0.0336069		1.44747	1.57473	0.0774598	0.0357358
pDL5-96.5																					pDL5-96.5
BS1					BS2					BS3					BS4						BS1					BS2					BS3					BS4
mean		standard error			mean		standard error			mean		standard error			mean		standard error				mean		standard error			mean		standard error			mean		standard error			mean		standard error
Effective TF	Fold change	Effective TF	Fold change		Effective TF	Fold change	Effective TF	Fold change		Effective TF	Fold change	Effective TF	Fold change		Effective TF	Fold change	Effective TF	Fold change			Effective TF	Fold change	Effective TF	Fold change		Effective TF	Fold change	Effective TF	Fold change		Effective TF	Fold change	Effective TF	Fold change		Effective TF	Fold change	Effective TF	Fold change
0.0430363	1	0.00023515	0.0132439		0.18827	1	0.00094018	0.0143573		0.148951	1	0.000855546	0.0122535		0.124006	1	0.000502101	0.00717073			0.0117589	1	0.000660428	0.0134482		0.0418537	1	0.00350637	0.0158179		0.0962796	1	0.00398521	0.0196033		0.0419855	1	0.00160557	0.00934466
0.0916198	0.997779	0.000359794	0.0144601		0.389478	1.10401	0.00169042	0.0192607		0.32406	1.10593	0.00173013	0.0214667		0.262038	1.221	0.000863848	0.0100023			0.0254002	0.978614	0.00123027	0.0137128		0.0897356	0.917525	0.00492572	0.0107864		0.209042	0.850453	0.00631297	0.0167517		0.088012	1.0605	0.00171142	0.00545087
0.154364	0.915724	0.000419557	0.0155745		0.676946	1.09856	0.00244192	0.024656		0.556181	1.13282	0.0022272	0.0230588		0.449698	1.33407	0.00125759	0.0155468			0.0438406	0.982679	0.00156593	0.020329		0.149464	1.06039	0.00586712	0.0143242		0.353824	0.770123	0.007009	0.0155279		0.143384	1.18841	0.00182928	0.00641769
0.218401	0.892223	0.000562664	0.0178612		0.971154	1.30492	0.0039991	0.0428271		0.798268	1.18812	0.00288798	0.0286337		0.640427	1.44406	0.00177317	0.0235589			0.0612576	0.923962	0.00167682	0.0189764		0.210831	1.11228	0.00702601	0.0159961		0.501567	0.758815	0.00703051	0.0155197		0.200697	1.36899	0.00225705	0.00886343
0.285371	0.86475	0.000655421	0.0258239		1.26987	1.36594	0.00475407	0.0558919		1.03466	1.17835	0.00288779	0.0294619		0.832882	1.43983	0.00192631	0.0246895			0.0793514	0.874024	0.00173634	0.0173898		0.274091	1.15298	0.00814872	0.0229011		0.641492	0.841247	0.00725303	0.0154799		0.259533	1.51362	0.00281598	0.0127151
0.348582	0.865374	0.000823939	0.0351928		1.54077	1.38338	0.00638024	0.0668466		1.26923	1.22259	0.00341237	0.0307712		1.02109	1.54778	0.00230017	0.0363757			0.0965713	0.827145	0.00177939	0.0191968		0.334639	1.13375	0.00888703	0.024781		0.782734	0.835405	0.00734174	0.0148986		0.318102	1.69427	0.00349624	0.0180172
0.489441	0.930653	0.00227027	0.031144		2.08055	1.57225	0.019302	0.0524511		1.79972	1.43176	0.00894509	0.0250264		1.42208	1.81773	0.00578227	0.0273195			0.140092	0.762213	0.00371977	0.00904109		0.474324	1.04664	0.0216811	0.0179208		1.13877	0.927597	0.0137365	0.00729103		0.436425	2.00534	0.0102018	0.0169475
0.740609	0.796507	0.00345182	0.0465721		3.3886	1.2685	0.0233239	0.0610135		2.71463	1.47402	0.0121119	0.0376596		2.15455	2.20132	0.00995328	0.051792			0.208175	0.766051	0.00406237	0.00880449		0.722245	0.964148	0.0265527	0.0169379		1.67886	1.12024	0.016657	0.0101527		0.674179	2.57827	0.0204963	0.0451216
1.05259	0.736225	0.00687017	0.0740115		4.772	0.957105	0.0264967	0.0358398		3.90356	1.64148	0.0162155	0.0399475		2.94075	2.71961	0.0226046	0.101832			0.288527	0.876694	0.00665818	0.0113708		1.04049	0.813138	0.0310996	0.00939978		2.33415	1.31391	0.0335676	0.0155739		0.961118	2.38379	0.0450033	0.0792148
1.58026	0.638637	0.0164426	0.096435		7.28534	0.816561	0.035505	0.0240422		5.713	1.4074	0.0298974	0.0396581		4.45914	3.82514	0.0812039	0.303775			0.422747	1.2481	0.0194876	0.0226696		1.54839	0.928724	0.0407836	0.00641376		3.54955	1.36552	0.0944826	0.0337337		1.4501	1.97588	0.110173	0.105866

## Sheet: Description
Sheet name	Measurements	Experiment
	Microscopic mCherry measurement for different library strains	to get the TF copy number
Fig5	Microscopic measurement of TF copy number versus fold-change	Regulation by GalR and GalS
